# Supplementary material for: PTB-DDI: An Accurate and Simple Framework for Drug–Drug Interaction Prediction Based on Pre-Trained Tokenizer and BiLSTM Model
Source: Int J Mol Sci. 2024 Oct 23;25(21):11385. doi: 10.3390/ijms252111385 (PMC11546514; doi:10.3390/ijms252111385)
Supplement: Supplementary file 1 [file ijms-25-11385-s001.zip]

Archive with 3 entries (3 files):
- ijms-3243505-supplementary.pdf
- train_val_biosnap_smiles_count.csv
- train_val_drugbank_smiles_count.csv
