# Supplementary material for: PTB-DDI: An Accurate and Simple Framework for Drug–Drug Interaction Prediction Based on Pre-Trained Tokenizer and BiLSTM Model
Source: Int J Mol Sci. 2024 Oct 23;25(21):11385. doi: 10.3390/ijms252111385 (PMC11546514; doi:10.3390/ijms252111385)
Supplement: Supplementary file 1 [file ijms-25-11385-s001.zip › train_val_biosnap_smiles_count.csv]

SMILES	Count
O=C1NC(=O)C(c2ccccc2)(c2ccccc2)N1	342
CC#C[C@]1(O)CC[C@H]2[C@@H]3CCC4=CC(=O)CCC4=C3[C@@H](c3ccc(N(C)C)cc3)C[C@@]21C	303
NC1CC1c1ccccc1	292
NNCCc1ccccc1	273
Fc1ccc([C@@H]2CCNC[C@H]2COc2ccc3c(c2)OCO3)cc1	268
COc1ccc2c3c1O[C@H]1C(=O)CC[C@H]4[C@@H](C2)N(C)CC[C@]314	260
O=C(O)c1ccc(-n2nc(-c3ccccc3O)nc2-c2ccccc2O)cc1	257
CCCCCc1cc(O)c2c(c1)OC(C)(C)[C@@H]1CCC(C)=C[C@@H]21	253
Cc1c(O)cccc1C(=O)N[C@@H](CSc1ccccc1)[C@H](O)CN1C[C@H]2CCCC[C@H]2C[C@H]1C(=O)NC(C)(C)C	251
CC(=O)CC(c1ccccc1)c1c(O)c2ccccc2oc1=O	251
CCC1(c2ccccc2)C(=O)NCNC1=O	249
O=C1CCc2ccc(OCCCCN3CCN(c4cccc(Cl)c4Cl)CC3)cc2N1	246
O=C1NC(c2ccccc2)(c2ccccc2)C(=O)N1COP(=O)(O)O	243
CCO	241
CN1CCN(C2=Nc3cc(Cl)ccc3Nc3ccccc32)CC1	235
CC(C)c1nc(CN(C)C(=O)N[C@H](C(=O)N[C@@H](Cc2ccccc2)C[C@H](O)[C@H](Cc2ccccc2)NC(=O)OCc2cncs2)C(C)C)cs1	234
CC(C)(C)NC(=O)[C@@H]1C[C@@H]2CCCC[C@@H]2CN1C[C@@H](O)[C@H](Cc1ccccc1)NC(=O)[C@H](CC(N)=O)NC(=O)c1ccc2ccccc2n1	232
COc1ccc2c(c1)N(C[C@H](C)CN(C)C)c1ccccc1S2	230
NC(=O)N1c2ccccc2C=Cc2ccccc21	228
CC(C)(C)c1nc(-c2cccc(NS(=O)(=O)c3c(F)cccc3F)c2F)c(-c2ccnc(N)n2)s1	225
CN(C)CCCC1(c2ccc(F)cc2)OCc2cc(C#N)ccc21	225
Cc1nc(Nc2ncc(C(=O)Nc3c(C)cccc3Cl)s2)cc(N2CCN(CCO)CC2)n1	221
Brc1c(NC2=NCCN2)ccc2nccnc12	219
CCC(C)n1ncn(-c2ccc(N3CCN(c4ccc(OC[C@H]5CO[C@](Cn6cncn6)(c6ccc(Cl)cc6Cl)O5)cc4)CC3)cc2)c1=O	214
CC(C)CN(C[C@@H](O)[C@H](Cc1ccccc1)NC(=O)O[C@H]1CO[C@H]2OCC[C@@H]12)S(=O)(=O)c1ccc(N)cc1	214
Cc1cc(Nc2ncc(Cl)c(=Nc3ccccc3S(=O)(=O)C(C)C)[nH]2)c(OC(C)C)cc1C1CCNCC1	213
CC[C@H](Nc1ncnc2[nH]cnc12)c1nc2cccc(F)c2c(=O)n1-c1ccccc1	212
COc1ccc(CCN(C)CCCC(C#N)(c2ccc(OC)c(OC)c2)C(C)C)cc1OC	210
CC(C)(C)C(O)/C=C/c1ccc2c(c1)OCO2	209
O=C(CCCN1CC=C(n2c(=O)[nH]c3ccccc32)CC1)c1ccc(F)cc1	208
Cc1nc2n(c(=O)c1CCN1CCC(c3noc4cc(F)ccc34)CC1)CCCC2	202
Clc1ccc(C(c2ccccc2Cl)C(Cl)Cl)cc1	202
CC(=O)CC(c1ccc([N+](=O)[O-])cc1)c1c(O)c2ccccc2oc1=O	202
COc1ccc2c(O[C@H]3C[C@H]4C(=O)N(C)CCCC/C=C/[C@@H]5C[C@@]5(C(O)=NS(=O)(=O)C5CC5)N=C(O)[C@@H]4C3)cc(-c3nc(C(C)C)cs3)nc2c1C	201
O=S(=O)([O-])[O-].[Mg+2]	201
COCCCC/C(=N\OCCN)c1ccc(C(F)(F)F)cc1	201
C=C(c1ccc(C(=O)O)cc1)c1cc2c(cc1C)C(C)(C)CCC2(C)C	201
CC(=O)N1CCN(c2ccc(OCC3COC(Cn4ccnc4)(c4ccc(Cl)cc4Cl)O3)cc2)CC1	197
C=CC[C@@H]1/C=C(\C)C[C@H](C)C[C@H](OC)[C@H]2O[C@@](O)(C(=O)C(=O)N3CCCC[C@H]3C(=O)O[C@H](/C(C)=C/[C@@H]3CC[C@@H](O)[C@H](OC)C3)[C@H](C)[C@@H](O)CC1=O)[C@H](C)C[C@@H]2OC	196
COc1ccccc1Oc1c(NS(=O)(=O)c2ccc(C(C)(C)C)cc2)nc(-c2ncccn2)nc1OCCO	196
CC[C@H]1OC(=O)[C@H](C)[C@@H](O[C@H]2C[C@@](C)(OC)[C@@H](O)[C@H](C)O2)[C@H](C)[C@@H](O[C@@H]2O[C@H](C)C[C@H](N(C)C)[C@H]2O)[C@](C)(OC)C[C@@H](C)C(=O)[C@H](C)[C@@H](O)[C@]1(C)O	194
OC(Cn1cncn1)(Cn1cncn1)c1ccc(F)cc1F	194
CO[C@H]1/C=C/O[C@@]2(C)Oc3c(C)c(O)c4c(O)c(c(/C=N/N5CCN(C)CC5)c(O)c4c3C2=O)NC(=O)/C(C)=C\C=C\[C@H](C)[C@H](O)[C@@H](C)[C@@H](O)[C@@H](C)[C@H](OC(C)=O)[C@@H]1C	194
CC(=O)Oc1ccccc1C(=O)O	192
O=c1oc2ccccc2c(O)c1Cc1c(O)c2ccccc2oc1=O	192
CCC[C@H](NC(=O)[C@@H]1[C@H]2CCC[C@H]2CN1C(=O)[C@@H](NC(=O)[C@@H](NC(=O)c1cnccn1)C1CCCCC1)C(C)(C)C)C(=O)C(=O)NC1CC1	191
COC(=O)N[C@H](C(=O)N[C@@H](Cc1ccccc1)[C@@H](O)CN(Cc1ccc(-c2ccccn2)cc1)NC(=O)[C@@H](NC(=O)OC)C(C)(C)C)C(C)(C)C	189
C[C@@H](c1ncncc1F)[C@](O)(Cn1cncn1)c1ccc(F)cc1F	188
Cc1ccc(-n2nccn2)c(C(=O)N2CCN(c3nc4cc(Cl)ccc4o3)CC[C@H]2C)c1	187
CC(C)(C)c1cc(C(C)(C)C)c(NC(=O)c2c[nH]c3ccccc3c2=O)cc1O	184
NS(=O)(=O)c1cc2c(cc1Cl)NC(C(Cl)Cl)NS2(=O)=O	182
C[C@@H](O[C@H]1OCCN(Cc2nc(=O)n(P(=O)(O)O)[nH]2)[C@H]1c1ccc(F)cc1)c1cc(C(F)(F)F)cc(C(F)(F)F)c1	182
C/C=C/C[C@@H](C)[C@@H](O)[C@H]1C(=O)N[C@@H](CC)C(=O)N(C)CC(=O)N(C)[C@@H](CC(C)C)C(=O)N[C@@H](C(C)C)C(=O)N(C)[C@@H](CC(C)C)C(=O)N[C@@H](C)C(=O)N[C@H](C)C(=O)N(C)[C@@H](CC(C)C)C(=O)N(C)[C@@H](CC(C)C)C(=O)N(C)[C@@H](C(C)C)C(=O)N1C	181
CO[C@]12CC[C@@]3(C[C@@H]1[C@](C)(O)C(C)(C)C)[C@H]1Cc4ccc(O)c5c4[C@@]3(CCN1CC1CC1)[C@H]2O5	181
CN(C)CCC=C1c2ccccc2CCc2ccccc21	181
CC(C)c1nc(CN(C)C(=O)N[C@@H](CCN2CCOCC2)C(=O)N[C@H](CC[C@H](Cc2ccccc2)NC(=O)OCc2cncs2)Cc2ccccc2)cs1	180
CCC1(c2ccccc2)C(=O)NC(=O)NC1=O	179
CCC(=O)C(CC(C)N(C)C)(c1ccccc1)c1ccccc1	179
Cc1nc2c([nH]1)CCN(C(=O)c1ccc(NC(=O)c3ccccc3-c3ccccc3)cc1)c1ccccc1-2	179
CCc1nn(CCCN2CCN(c3cccc(Cl)c3)CC2)c(=O)n1CCOc1ccccc1	179
C=CCC1(C(C)CCC)C(=O)NC(=O)NC1=O	178
CN(CCOc1ccc(NS(C)(=O)=O)cc1)CCc1ccc(NS(C)(=O)=O)cc1	178
CNCC[C@H](Oc1cccc2ccccc12)c1cccs1	178
CC(=O)c1c(C)c2cnc(Nc3ccc(N4CCNCC4)cn3)nc2n(C2CCCC2)c1=O	175
CC(=O)O[C@H]1C[C@@]2(C)[C@@H](C[C@@H](O)[C@H]3[C@@]4(C)CC[C@@H](O)[C@@H](C)[C@@H]4CC[C@@]32C)/C1=C(\CCC=C(C)C)C(=O)O	175
CN(C)c1ccc(O)c2c1C[C@H]1C[C@H]3[C@H](N(C)C)C(O)=C(C(N)=O)C(=O)[C@@]3(O)C(O)=C1C2=O	173
CN1CCN2c3ncccc3Cc3ccccc3C2C1	172
CC[C@@H](c1cccc(O)c1)[C@@H](C)CN(C)C	172
CC[C@@H]([C@H](C)O)n1ncn(-c2ccc(N3CCN(c4ccc(OC[C@@H]5CO[C@@](Cn6cncn6)(c6ccc(F)cc6F)C5)cc4)CC3)cc2)c1=O	172
CO[C@H]1/C=C/O[C@@]2(C)Oc3c(C)c(O)c4c(c3C2=O)C2=NC3(CCN(CC(C)C)CC3)NC2=C(NC(=O)/C(C)=C\C=C\[C@H](C)[C@H](O)[C@@H](C)[C@@H](O)[C@@H](C)[C@H](OC(C)=O)[C@@H]1C)C4=O	171
Cc1ccc(-c2nc3ccc(C)cn3c2CC(=O)N(C)C)cc1	170
O=c1[nH]c2ccccc2n1C1CCN(CCCC(c2ccc(F)cc2)c2ccc(F)cc2)CC1	168
CCCCCCC(C)(C)c1cc(O)c2c(c1)OC(C)(C)[C@@H]1CCC(=O)C[C@@H]21	167
C[C@@H](O[C@H]1OCCN(Cc2n[nH]c(=O)[nH]2)[C@H]1c1ccc(F)cc1)c1cc(C(F)(F)F)cc(C(F)(F)F)c1	166
O=C([O-])CCCO.[Na+]	166
C=C[C@H]1CN2CC[C@H]1C[C@H]2[C@H](O)c1ccnc2ccc(OC)cc12	166
C[C@](N)(Cc1ccc(O)cc1)C(=O)O	166
COc1cccc([C@@]2(O)CCCC[C@@H]2CN(C)C)c1	166
CCCC(C)C1(CC)C(=O)NC(=O)NC1=O	165
CN1CCCC(n2nc(Cc3ccc(Cl)cc3)c3ccccc3c2=O)CC1	164
CC(C)(C)NC(=O)[C@@H]1CN(Cc2cccnc2)CCN1C[C@@H](O)C[C@@H](Cc1ccccc1)C(=O)N[C@H]1c2ccccc2C[C@H]1O	163
OCCOCCN1CCN(C(c2ccccc2)c2ccc(Cl)cc2)CC1	163
CN(C)CCOC(C)(c1ccccc1)c1ccccn1	163
NCC(CC(=O)O)c1ccc(Cl)cc1	163
Cc1cccc(Nc2ccncc2S(=O)(=O)NC(=O)NC(C)C)c1	162
CCC(C)C1(CC)C(=O)NC(=O)NC1=O	162
O=C1Nc2ccc(Cl)cc2C(c2ccccc2Cl)=NC1O	161
COC(=O)C(c1ccccc1)C1CCCCN1	161
CC[C@H]1OC(=O)[C@H](C)C(=O)[C@H](C)[C@@H](O[C@@H]2O[C@H](C)C[C@H](N(C)C)[C@H]2O)[C@](C)(OC)C[C@@H](C)C(=O)[C@H](C)[C@H]2N(CCCCn3cnc(-c4cccnc4)c3)C(=O)O[C@]12C	160
CC(C)(C)NC(=O)N[C@H](C(=O)N1C[C@H]2[C@@H]([C@H]1C(=O)NC(CC1CCC1)C(=O)C(N)=O)C2(C)C)C(C)(C)C	160
O=C(CCCN1CCC(O)(c2ccc(Cl)cc2)CC1)c1ccc(F)cc1	159
N#C[C@@H]1C[C@@H]2C[C@@H]2N1C(=O)[C@@H](N)C12CC3CC(CC(O)(C3)C1)C2	159
O=C1CCC(N2C(=O)c3ccccc3C2=O)C(=O)N1	158
CC(N)Cc1ccccc1	155
C[C@@H]1CCN(C(=O)CC#N)C[C@@H]1N(C)c1ncnc2[nH]ccc12	155
COCCOC(=O)C1=C(C)NC(C)=C(C(=O)OC(C)C)C1c1cccc([N+](=O)[O-])c1	154
Cc1ccccc1C(OCCN(C)C)c1ccccc1	154
N#Cc1ccccc1-c1cc(-c2ccccn2)cn(-c2ccccc2)c1=O	154
Cc1cc2c(s1)Nc1ccccc1N=C2N1CCN(C)CC1	153
CCCCC[C@H](O)CC[C@@H]1[C@H]2Cc3cccc(OCC(=O)O)c3C[C@H]2C[C@H]1O	153
C=CCC1(C(C)C#CCC)C(=O)NC(=O)N(C)C1=O	152
CCCNC(=O)NS(=O)(=O)c1ccc(Cl)cc1	151
CCC[C@@]1(CCc2ccccc2)CC(O)=C([C@H](CC)c2cccc(NS(=O)(=O)c3ccc(C(F)(F)F)cn3)c2)C(=O)O1	150
N#C/C(=C1/SC[C@@H](c2ccc(Cl)cc2Cl)S1)n1ccnc1	149
CN1CC[C@]23c4c5ccc(O)c4O[C@H]2[C@@H](O)C=C[C@H]3[C@H]1C5	148
CC(C)C[C@H](NC(=O)[C@@H](COC(C)(C)C)NC(=O)[C@H](Cc1ccc(O)cc1)NC(=O)[C@H](CO)NC(=O)[C@H](Cc1c[nH]c2ccccc12)NC(=O)[C@H](Cc1cnc[nH]1)NC(=O)[C@@H]1CCC(=O)N1)C(=O)N[C@@H](CCCN=C(N)N)C(=O)N1CCC[C@H]1C(=O)NNC(N)=O	148
C[C@H]1O[C@@H](O[C@H]2[C@@H](O)C[C@H](O[C@H]3[C@@H](O)C[C@H](O[C@H]4CC[C@]5(C)[C@H]6C[C@@H](O)[C@]7(C)[C@@H](C8=CC(=O)OC8)CC[C@]7(O)[C@@H]6CC[C@@H]5C4)O[C@@H]3C)O[C@@H]2C)C[C@H](O)[C@@H]1O	147
Cn1nnc(-c2ccc(-c3ccc(N4C[C@H](COP(=O)(O)O)OC4=O)cc3F)cn2)n1	146
OCCOCCN1CCN(C2=Nc3ccccc3Sc3ccccc32)CC1	146
NC(=O)c1cn(Cc2c(F)cccc2F)nn1	145
COC(=O)[C@H]1[C@H]2C[C@@H]3c4[nH]c5cc(OC)ccc5c4CCN3C[C@H]2C[C@@H](OC(=O)c2cc(OC)c(OC)c(OC)c2)[C@@H]1OC	144
CCCCC(=O)N(Cc1ccc(-c2ccccc2-c2nn[nH]n2)cc1)[C@H](C(=O)O)C(C)C	143
CC1OC(C)OC(C)O1	143
Cn1c(=O)c2[nH]cnc2n(C)c1=O	141
CCC(=O)N(c1ccccc1)C1CCN(CCc2ccccc2)CC1	140
CC(CN(C)C)CN1c2ccccc2CCc2ccccc21	138
[Li+]	138
Cc1ccccc1-c1cc(N2CCN(C)CC2)ncc1N(C)C(=O)C(C)(C)c1cc(C(F)(F)F)cc(C(F)(F)F)c1	137
CCN1CCCC1CNC(=O)c1cc(S(N)(=O)=O)ccc1OC	137
CC(C)(C)NCC(O)COc1cccc2c1C[C@H](O)[C@H](O)C2	136
COc1cc2c(cc1OC)CC(=O)N(CCCN(C)C[C@H]1Cc3cc(OC)c(OC)cc31)CC2	136
CN(C)CCCN1c2ccccc2CCc2ccccc21	135
CC[C@H]1OC(=O)[C@H](C)[C@@H](O[C@H]2C[C@@](C)(OC)[C@@H](O)[C@H](C)O2)[C@H](C)[C@@H](O[C@@H]2O[C@H](C)C[C@H](N(C)C)[C@H]2O)[C@](C)(O)C[C@@H](C)C(=O)[C@H](C)[C@@H](O)[C@]1(C)O	135
CC(=O)NC[C@H]1CN(c2ccc(N3CCOCC3)c(F)c2)C(=O)O1	135
CN(C)CCCN1c2ccccc2CCc2ccc(Cl)cc21	135
COc1ccc(C(CN(C)C)C2(O)CCCCC2)cc1	134
CSc1ccc2c(c1)N(CCC1CCCCN1C)c1ccccc1S2	134
CCCN(CCC)CCc1cccc2c1CC(=O)N2	134
CNCCC(Oc1ccc(C(F)(F)F)cc1)c1ccccc1	133
Cc1ccc([C@@H]2O[C@H](CO)[C@@H](O)[C@H](O)[C@H]2O)cc1Cc1ccc(-c2ccc(F)cc2)s1	132
CN(C)C(=N)NC(=N)N	132
CO[C@H]1/C=C/O[C@@]2(C)Oc3c(C)c(O)c4c(O)c(c(/C=N/N5CCN(C6CCCC6)CC5)c(O)c4c3C2=O)NC(=O)/C(C)=C\C=C\[C@H](C)[C@H](O)[C@@H](C)[C@@H](O)[C@@H](C)[C@H](OC(C)=O)[C@@H]1C	132
CNCCCN1c2ccccc2CCc2ccccc21	132
CNCCCC1c2ccccc2C=Cc2ccccc21	131
COC(=O)C1=C(C)NC(C)=C(C(=O)OCCN(C)Cc2ccccc2)C1c1cccc([N+](=O)[O-])c1	131
Cn1c(=O)c2c(ncn2C)n(C)c1=O	130
OC(CCN1CCCC1)(c1ccccc1)C1CCCCC1	129
CCCCNC(=O)NS(=O)(=O)c1ccc(C)cc1	129
C[C@@H](Cc1ccccc1)N(C)Cc1ccccc1	128
CCCN(CCc1cccs1)[C@H]1CCc2c(O)cccc2C1	128
CCCCC1(CC)C(=O)NC(=O)NC1=O	127
CN1CCN(C2=Nc3ccccc3Oc3ccc(Cl)cc32)CC1	127
CCOc1cc(CC(=O)N[C@@H](CC(C)C)c2ccccc2N2CCCCC2)ccc1C(=O)O	126
Cc1ccc(S(=O)(=O)NC(=O)NN2CC3CCCC3C2)cc1	126
CCCN[C@H]1CCc2nc(N)sc2C1	126
CN(C)CCCN1c2ccccc2Sc2ccccc21	126
CN[C@@H](C)Cc1ccccc1	126
COc1ccccc1OCC(O)CN1CCN(CC(=O)Nc2c(C)cccc2C)CC1	125
COc1ccc([C@@H]2Sc3ccccc3N(CCN(C)C)C(=O)[C@@H]2OC(C)=O)cc1	125
CCCCc1oc2ccc(NS(C)(=O)=O)cc2c1C(=O)c1ccc(OCCCN(CCCC)CCCC)cc1	125
OCCN1CCN(CC/C=C2/c3ccccc3Sc3ccc(Cl)cc32)CC1	124
CN1CC(=O)N2[C@H](Cc3c([nH]c4ccccc34)[C@H]2c2ccc3c(c2)OCO3)C1=O	124
CC1(C)O[C@@H]2CO[C@@]3(COS(N)(=O)=O)OC(C)(C)O[C@H]3[C@@H]2O1	124
O=C1Nc2ccc(Cl)cc2[C@@](C#CC2CC2)(C(F)(F)F)O1	123
COc1cc2nc(N(C)CCCNC(=O)C3CCCO3)nc(N)c2cc1OC	122
Clc1ccc2nsnc2c1NC1=NCCN1	122
CN(C)CCC=C1c2ccccc2COc2ccccc21	122
N#Cc1ccc2[nH]cc(CCCCN3CCN(c4ccc5oc(C(N)=O)cc5c4)CC3)c2c1	121
CN1C(=O)NC(=O)C(C)(C2=CCCCC2)C1=O	121
O=c1ccc2ccc(OCCCCN3CCN(c4cccc5sccc45)CC3)cc2[nH]1	121
C=CC(=O)N1CCC[C@@H](n2nc(-c3ccc(Oc4ccccc4)cc3)c3c(N)ncnc32)C1	120
Clc1ccc2c(c1)C(N1CCNCC1)=Nc1ccccc1O2	120
CN(C)CCCN1c2ccccc2Sc2ccc(Cl)cc21	120
CC(C)[N+]1(C)[C@H]2CC[C@@H]1C[C@H](OC(=O)C(CO)c1ccccc1)C2	119
OCCN1CCN(CCCN2c3ccccc3Sc3ccc(Cl)cc32)CC1	118
CC(C)CN(C[C@@H](OP(=O)(O)O)[C@H](Cc1ccccc1)NC(=O)O[C@H]1CCOC1)S(=O)(=O)c1ccc(N)cc1	118
CN1CCN(CCCN2c3ccccc3Sc3ccc(Cl)cc32)CC1	117
CCC1(C2=CCCCCC2)C(=O)NC(=O)NC1=O	117
C[C@]12C[C@H](O)[C@@]3(F)[C@@H](CCC4=CC(=O)CC[C@@]43C)[C@@H]1CC[C@]2(O)C(=O)CO	117
Cc1cn(-c2cc(NC(=O)c3ccc(C)c(Nc4nccc(-c5cccnc5)n4)c3)cc(C(F)(F)F)c2)cn1	117
CC(=O)CCCCn1c(=O)c2c(ncn2C)n(C)c1=O	116
CNC(=O)c1ccc(N2C(=S)N(c3ccc(C#N)c(C(F)(F)F)c3)C(=O)C2(C)C)cc1F	115
CCC1=C(C)CN(C(O)=NCCc2ccc(S(=O)(=O)NC(O)=N[C@H]3CC[C@H](C)CC3)cc2)C1=O	115
CN1CCN(CC/C=C2/c3ccccc3Sc3ccc(S(=O)(=O)N(C)C)cc32)CC1	115
CCCc1nc(C)c2c(=O)nc(-c3cc(S(=O)(=O)N4CCN(CC)CC4)ccc3OCC)[nH]n12	114
O=C(NCCN1CCOCC1)c1ccc(Cl)cc1	114
C=C[C@H]1CN2CC[C@H]1C[C@@H]2[C@@H](O)c1ccnc2ccc(OC)cc12	114
O=c1[nH]c2ccccc2n1CCN1CCN(c2cccc(C(F)(F)F)c2)CC1	114
CN(C)CCC[C@@]1(c2ccc(F)cc2)OCc2cc(C#N)ccc21	114
CN/C(=N/C#N)NCCSCc1nc[nH]c1C	113
OCCN1CCN(CCCN2c3ccccc3Sc3ccc(C(F)(F)F)cc32)CC1	113
CCCCCCOC(=O)/N=C(/N)c1ccc(NCc2nc3cc(C(=O)N(CCC(=O)OCC)c4ccccn4)ccc3n2C)cc1	113
CN(C)[C@@H](CCOc1cccc2ccccc12)c1ccccc1	113
COc1ccc(Cl)cc1C(=O)NCCc1ccc(S(=O)(=O)NC(=O)NC2CCCCC2)cc1	113
CN[C@H]1CC[C@@H](c2ccc(Cl)c(Cl)c2)c2ccccc21	112
CNCCC=C1c2ccccc2CCc2ccccc21	111
Cc1nc2n(c(=O)c1CCN1CCC(c3noc4cc(F)ccc34)CC1)CCCC2O	111
CCOC(=O)C1(c2ccccc2)CCN(C)CC1	111
O=C(NCCO[N+](=O)[O-])c1cccnc1	110
COc1ccc(OC)c(C(O)CNC(=O)CN)c1	109
Nc1c2c(nc3ccccc13)CCCC2	109
CC(CCc1ccccc1)NCC(O)c1ccc(O)c(C(N)=O)c1	109
O=C1[C@H]2[C@@H]3CC[C@@H](C3)[C@H]2C(=O)N1C[C@@H]1CCCC[C@H]1CN1CCN(c2nsc3ccccc23)CC1	109
C[C@]12CC[C@H]3[C@@H](CC=C4C[C@@H](O)CC[C@@]43C)[C@@H]1CC=C2c1cccnc1	109
COc1ccc(CN(C(=O)[C@@H](N)Cc2c(C)cc(C(N)=O)cc2C)[C@@H](C)c2nc(-c3ccccc3)c[nH]2)cc1C(=O)O	108
CC(C)(N)Cc1ccccc1	108
COC(=O)[C@@H]1CC2=CC(=O)CC[C@]2(C)[C@@]23O[C@@H]2C[C@@]2(C)[C@@H](CC[C@@]24CCC(=O)O4)[C@H]13	108
COc1ccc2c3c1O[C@H]1C(=O)CC[C@@]4(O)[C@@H](C2)N(C)CC[C@]314	108
O=C([O-])[O-].[Ca+2]	108
C#CCN[C@@H]1CCc2ccccc21	107
O=C1CC2(CCCC2)CC(=O)N1CCCCN1CCN(c2ncccn2)CC1	107
CN1CCN(CCCN2c3ccccc3Sc3ccc(C(F)(F)F)cc32)CC1	107
O=C1Cc2cc(CCN3CCN(c4nsc5ccccc45)CC3)c(Cl)cc2N1	107
Cc1ccc(Sc2ccccc2N2CCNCC2)c(C)c1	107
CCN(CC)CCNC(=O)c1cc(Cl)c(N)cc1OC	105
C[C@@H](O)[C@@H]1NC(=O)[C@H](CCCCN)NC(=O)[C@@H](Cc2c[nH]c3ccccc23)NC(=O)[C@H](Cc2ccccc2)NC(=O)[C@@H](NC(=O)[C@H](N)Cc2ccccc2)CSSC[C@@H](C(=O)N[C@H](CO)[C@@H](C)O)NC1=O	105
CCCC(=O)Nc1ccc(OCC(O)CNC(C)C)c(C(C)=O)c1	105
COc1cccc2c1C(=O)c1c(O)c3c(c(O)c1C2=O)C[C@@](O)(C(=O)CO)C[C@@H]3O[C@H]1C[C@H](N)[C@H](O)[C@H](C)O1	105
N[C@@H](Cc1ccc(O)c(O)c1)C(=O)O	104
CCCCc1oc2ccccc2c1C(=O)c1cc(I)c(OCCN(CC)CC)c(I)c1	104
CCCN(CCC)S(=O)(=O)c1ccc(C(=O)O)cc1	104
Cc1ccc(Nc2nccc(N(C)c3ccc4c(C)n(C)nc4c3)n2)cc1S(N)(=O)=O	104
Cc1cc(C(=O)NNCc2ccccc2)no1	104
Cn1c(=O)c2[nH]cnc2n(C)c1=O.Cn1c(=O)c2[nH]cnc2n(C)c1=O.NCCN	102
COc1ccc(-n2nc(C(N)=O)c3c2C(=O)N(c2ccc(N4CCCCC4=O)cc2)CC3)cc1	101
CCOC(=O)C1=C(COCCN)NC(C)=C(C(=O)OC)C1c1ccccc1Cl	101
[Al+3].[OH-].[OH-].[OH-]	101
CC(=O)c1ccc2c(c1)N(CCCN(C)C)c1ccccc1S2	101
CNCCCC12CCC(c3ccccc31)c1ccccc12	100
CC#CCn1c(N2CCC[C@@H](N)C2)nc2c1c(=O)n(Cc1nc(C)c3ccccc3n1)c(=O)n2C	100
Cn1c(=O)cc(N2CCC[C@@H](N)C2)n(Cc2ccccc2C#N)c1=O	99
[Mg+2].[O-2]	99
Nc1nc(CC(=O)Nc2ccc(CCNC[C@H](O)c3ccccc3)cc2)cs1	99
OCCN1CCN(CC/C=C2/c3ccccc3Sc3ccc(C(F)(F)F)cc32)CC1	99
CC(C)C[C@H](NC(=O)[C@H](Cc1ccccc1)NC(=O)c1cnccn1)B(O)O	99
CCN(CC)C(=O)[C@@]1(c2ccccc2)C[C@H]1CN	99
CN1CCN2c3ccccc3Cc3ccccc3C2C1	98
CC[C@@H]1/C=C(\C)C[C@H](C)C[C@H](OC)[C@H]2O[C@@](O)(C(=O)C(=O)N3CCCC[C@H]3C(=O)O[C@H](/C(C)=C/[C@@H]3CC[C@H](Cl)[C@H](OC)C3)[C@H](C)[C@@H](O)CC1=O)[C@H](C)C[C@@H]2OC	98
OCc1cc(C(O)CNCCCCCCOCCCCc2ccccc2)ccc1O	98
CCCS(=O)(=O)Nc1ccc(F)c(C(=O)c2c[nH]c3ncc(-c4ccc(Cl)cc4)cc23)c1F	97
CC(CN1c2ccccc2Sc2ccccc21)N(C)C	97
N=C(N)NC(=O)Cc1c(Cl)cccc1Cl	97
COc1ccccc1OCCNCC(O)COc1cccc2[nH]c3ccccc3c12	97
C[C@H](N)C(=O)c1ccccc1	96
CC(C)Nc1cccnc1N1CCN(C(=O)c2cc3cc(NS(C)(=O)=O)ccc3[nH]2)CC1	96
COC(=O)C1=C(C)NC(C)=C(C(=O)OCC(C)C)C1c1ccccc1[N+](=O)[O-]	96
CNC[C@H](O)c1ccc(O)c(O)c1	96
CO[C@H]1C[C@@H]2CC[C@@H](C)[C@@](O)(O2)C(=O)C(=O)N2CCCC[C@H]2C(=O)O[C@H]([C@H](C)C[C@@H]2CC[C@@H](OCCO)[C@H](OC)C2)CC(=O)[C@H](C)/C=C(\C)[C@@H](O)[C@@H](OC)C(=O)[C@H](C)C[C@H](C)/C=C/C=C/C=C/1C	96
O=C(Nc1c(Cl)cncc1Cl)c1ccc(OC(F)F)c(OCC2CC2)c1	96
Cc1ccc(NC(=O)c2ccc(CN3CCN(C)CC3)cc2)cc1Nc1nccc(-c2cccnc2)n1	96
CCN1CCCC1CNC(=O)c1cc(S(=O)(=O)CC)c(N)cc1OC	96
O=C(OC[C@H](O)CO)c1ccccc1Nc1ccnc2c(C(F)(F)F)cccc12	95
C[N+]1(CC2CC2)[C@H]2C[C@H](OC(=O)[C@H](CO)c3ccccc3)C[C@@H]1[C@H]1O[C@@H]21	94
CNNCc1ccc(C(=O)NC(C)C)cc1	94
CC(C)NCC(O)COc1cccc2ccccc12	94
Cn1cc(C(=O)[C@@H]2CCc3[nH]cnc3C2)c2ccccc21	94
CCC(=O)N(c1ccccc1)C1(COC)CCN(CCc2cccs2)CC1	93
C[C@@H](Oc1cc(-c2cnn(C3CCNCC3)c2)cnc1N)c1c(Cl)ccc(F)c1Cl	93
N#C[C@@H]1CCCN1C(=O)CNC12CC3CC(CC(O)(C3)C1)C2	91
C#CCN(C)[C@H](C)Cc1ccccc1	91
COc1cc2c(cc1OC)C1CC(=O)C(CC(C)C)CN1CC2	91
COC(=O)[C@H]1[C@@H](O)CC[C@H]2CN3CCc4c([nH]c5ccccc45)[C@@H]3C[C@@H]21	91
COc1nc(C)nc(Cl)c1NC1=NCCN1	91
Clc1ccccc1CN1CCc2sccc2C1	91
Nc1nc(N)c2nc(-c3ccccc3)c(N)nc2n1	91
CC(C)NCC(O)c1cc(O)cc(O)c1	90
COC(=O)CCc1ccc(OCC(O)CNC(C)C)cc1	90
C[C@]12CC[C@H]3[C@H]([C@@H]1[C@@H]1C[C@@H]1[C@@]21CCC(=O)O1)[C@H]1C[C@H]1C1=CC(=O)CC[C@@]13C	89
Cc1noc(NS(=O)(=O)c2ccc(N)cc2)c1C	89
CCOC(=O)C1=C(C)NC(C)=C(C(=O)OC)C1c1cccc(Cl)c1Cl	89
CC(=O)c1ccc(S(=O)(=O)NC(=O)NC2CCCCC2)cc1	89
COC(=O)C1=C(C)NC(C)=C(C(=O)OC(C)C)C1c1cccc2nonc12	89
CNCC(=O)OCc1cccnc1N(C)C(=O)OC(C)[n+]1cnn(C[C@](O)(c2cc(F)ccc2F)[C@@H](C)c2nc(-c3ccc(C#N)cc3)cs2)c1	89
CCC[C@H](N[C@@H](C)C(=O)N1[C@H](C(=O)O)C[C@@H]2CCCC[C@@H]21)C(=O)OCC	89
Cc1[nH]c2ccccc2c1CCNCc1ccc(/C=C/C(O)=NO)cc1	89
CCCNCC(O)COc1ccccc1C(=O)CCc1ccccc1	89
O=C(O[C@H]1C[N+]2(CCCOc3ccccc3)CCC1CC2)C(O)(c1cccs1)c1cccs1	88
OC(c1ccccc1)(c1ccccc1)C12CC[N+](CCOCc3ccccc3)(CC1)CC2	88
NS(=O)(=O)c1cc(C(=O)O)c(NCc2ccco2)cc1Cl	88
O=C(NC[C@H]1CN(c2ccc(N3CCOCC3=O)cc2)C(=O)O1)c1ccc(Cl)s1	88
CCCCCCCC(O)=N[C@H](CN1CCCC1)[C@H](O)c1ccc2c(c1)OCCO2	88
CC(C)C(=O)Oc1ccc(CO)cc1[C@H](CCN(C(C)C)C(C)C)c1ccccc1	88
CO[C@H]1O[C@H](COS(=O)(=O)O)[C@@H](O[C@@H]2O[C@@H](C(=O)O)[C@@H](O[C@H]3O[C@H](COS(=O)(=O)O)[C@@H](O[C@@H]4O[C@H](C(=O)O)[C@@H](O[C@H]5O[C@H](COS(=O)(=O)O)[C@@H](O)[C@H](O)[C@H]5NS(=O)(=O)O)[C@H](O)[C@H]4O)[C@H](OS(=O)(=O)O)[C@H]3NS(=O)(=O)O)[C@H](O)[C@H]2OS(=O)(=O)O)[C@H](O)[C@H]1NS(=O)(=O)O	87
O=C1CCc2cc(OCCCCc3nnnn3C3CCCCC3)ccc2N1	87
Nc1nnc(-c2cccc(Cl)c2Cl)c(N)n1	87
C[C@H]1CN(c2c(F)c(N)c3c(=O)c(C(=O)O)cn(C4CC4)c3c2F)C[C@@H](C)N1	86
Cc1ccc(NC(=O)C2(c3ccc4c(c3)OC(F)(F)O4)CC2)nc1-c1cccc(C(=O)O)c1	86
C[C@H](Cc1cc2c(c(C(N)=O)c1)N(CCCO)CC2)NCCOc1ccccc1OCC(F)(F)F	86
CCCCNc1cc(C(=O)O)cc(S(N)(=O)=O)c1Oc1ccccc1	86
Cc1oncc1C(=O)Nc1ccc(C(F)(F)F)cc1	86
CN(C)CCC=C1c2ccccc2C=Cc2ccccc21	86
C[C@@H]1C[C@H]2[C@@H]3CCC4=CC(=O)C=C[C@]4(C)[C@@]3(F)[C@@H](O)C[C@]2(C)[C@@]1(O)C(=O)CO	86
CCC(=O)N(c1ccccc1)C1(COC)CCN(CCn2nnn(CC)c2=O)CC1	86
OC(CNCC(O)C1CCc2cc(F)ccc2O1)C1CCc2cc(F)ccc2O1	85
COc1cc(Nc2c(C#N)cnc3cc(OCCCN4CCN(C)CC4)c(OC)cc23)c(Cl)cc1Cl	85
COC(=O)C1=C(C)NC(C)=C(C(=O)OC)C1c1ccccc1[N+](=O)[O-]	85
C#C[C@]1(O)CC[C@H]2[C@@H]3CCC4=CC(=O)CC[C@@H]4[C@H]3CC[C@@]21C	85
O=c1n(CCCN2CCN(c3cccc(Cl)c3)CC2)nc2ccccn12	85
CC(=O)O[C@]1(C(C)=O)CC[C@H]2[C@@H]3C[C@H](C)C4=CC(=O)CC[C@]4(C)[C@H]3CC[C@@]21C	84
O=C(O)Cc1ccccc1Nc1c(Cl)cccc1Cl	84
NCC[C@H](O)C(=O)N[C@@H]1C[C@H](N)[C@@H](O[C@H]2O[C@H](CN)[C@@H](O)[C@H](O)[C@H]2O)[C@H](O)[C@H]1O[C@H]1O[C@H](CO)[C@@H](O)[C@H](N)[C@H]1O	84
COCCc1ccc(OCC(O)CNC(C)C)cc1	84
COC(=O)[C@H](c1ccccc1Cl)N1CCc2sccc2C1	84
CNC(C)C1CCC(N)C(OC2C(N)CC(N)C(OC3OCC(C)(O)C(NC)C3O)C2O)O1	84
O=S(=O)(O)Oc1ccc(C(c2ccc(OS(=O)(=O)O)cc2)c2ccccn2)cc1	84
CCN(CC)C(=O)C1(c2ccccc2)CC1CN	83
CNC1(C)C2CCC(C2)C1(C)C	83
COc1cc(Cc2cnc(N)nc2N)cc(OC)c1OC	83
CN1CCC[C@@H]1Cc1c[nH]c2ccc(CCS(=O)(=O)c3ccccc3)cc12	83
O=C1c2ccccc2C(=O)C1c1ccccc1	82
C[C@H](N)Cc1ccccc1	82
Cc1cnc(NC(=O)C2=C(O)c3ccccc3S(=O)(=O)N2C)s1	82
O=C(c1ccccc1)c1ccc2n1CCC2C(=O)O	81
CC[C@]1(O)C[C@@H]2CN(CCc3c([nH]c4ccccc34)[C@@](C(=O)OC)(c3cc4c(cc3OC)N(C=O)[C@H]3[C@@](O)(C(=O)OC)[C@H](OC(C)=O)[C@]5(CC)C=CCN6CC[C@]43[C@@H]65)C2)C1	81
C[C@@H](Cc1ccccc1)NC(=O)[C@@H](N)CCCCN	81
NC(N)=NCc1cccc(I)c1	81
Cc1nccn1CC1CCc2c(c3ccccc3n2C)C1=O	81
COc1cc2nc(N3CCN(C(=O)c4ccco4)CC3)nc(N)c2cc1OC	81
OC(c1cc(C(F)(F)F)nc2c(C(F)(F)F)cccc12)C1CCCCN1	81
C[N+]1(C)[C@H]2C[C@H](OC(=O)C(O)(c3cccs3)c3cccs3)C[C@@H]1[C@H]1O[C@@H]21	81
O=C(NC1CCN(CCCCC2(C(=O)NCC(F)(F)F)c3ccccc3-c3ccccc32)CC1)c1ccccc1-c1ccc(C(F)(F)F)cc1	80
COc1ccc2c(c1)C(=O)N(CCc1ccc(S(=O)(=O)NC(=O)NC3CCCCC3)cc1)C(=O)C2(C)C	80
CC1=NS(=O)(=O)c2cc(Cl)ccc2N1	80
CC(=O)Nc1ccc(O)cc1	80
CCC(C)(C)C(=O)O[C@H]1C[C@@H](C)C=C2C=C[C@H](C)[C@H](CC[C@@H]3C[C@@H](O)CC(=O)O3)[C@H]21	80
O=C(O)CN(CCN(CC(=O)O)CC(=O)O)CC(=O)O	79
COc1ccc2c3c1O[C@H]1[C@@H](O)CC[C@H]4[C@@H](C2)N(C)CC[C@]314	79
CC/C(=C(\c1ccccc1)c1ccc(OCCN(C)C)cc1)c1ccccc1	79
NC(=O)CS(=O)C(c1ccccc1)c1ccccc1	79
CC1Cc2ccccc2N1NC(=O)c1ccc(Cl)c(S(N)(=O)=O)c1	79
Cc1ccc(/C(=C\CN2CCCC2)c2ccccn2)cc1	79
NC[C@H]1O[C@H](O[C@@H]2[C@@H](N)C[C@@H](N)[C@H](O[C@H]3O[C@H](CO)[C@@H](O)[C@H](N)[C@H]3O)[C@H]2O)[C@H](N)C[C@@H]1O	79
CCN(CC)CCNC(=O)c1c(C)[nH]c(/C=C2\C(=O)Nc3ccc(F)cc32)c1C	78
CC(C)c1c(C(=O)Nc2ccccc2)c(-c2ccccc2)c(-c2ccc(F)cc2)n1CC[C@@H](O)C[C@@H](O)CC(=O)O	78
NS(=O)(=O)c1cc2c(cc1Cl)NCNS2(=O)=O	78
CCOC(=O)C(c1c(O)c2ccccc2oc1=O)c1c(O)c2ccccc2oc1=O	78
NC[C@H](O)c1ccc(O)c(O)c1	78
CCC(c1ccccc1)c1c(O)c2ccccc2oc1=O	78
C=C(CC)C(=O)c1ccc(OCC(=O)O)c(Cl)c1Cl	77
COc1ccc(CC(C)NCC(O)c2ccc(O)c(NC=O)c2)cc1	77
CC[C@H](C)[C@H](NC(=O)[C@@H]1CCCN1C(=O)CNC(=O)[C@H](Cc1ccccc1)NC(=O)[C@H](CC(N)=O)NC(=O)[C@H](CC(N)=O)NC(=O)[C@H](CO)NC(=O)[C@H](CO)NC(=O)[C@H](Cc1cnc[nH]1)NC(=O)[C@@H](NC(=O)[C@H](CC(C)C)NC(=O)[C@H](Cc1ccccc1)NC(=O)[C@H](CC(N)=O)NC(=O)[C@H](C)NC(=O)[C@H](CC(C)C)NC(=O)[C@H](CCCNC(=N)N)NC(=O)[C@H](CCC(N)=O)NC(=O)[C@@H](NC(=O)[C@H](C)NC(=O)[C@@H]1CSSC[C@H](NC(=O)[C@@H](N)CCCCN)C(=O)N[C@@H](CC(N)=O)…	77
NC[C@H]1O[C@H](O[C@@H]2[C@@H](N)C[C@@H](N)[C@H](O[C@H]3O[C@H](CO)[C@@H](O)[C@H](N)[C@H]3O)[C@H]2O)[C@H](O)[C@@H](O)[C@@H]1O	77
C[C@]12CC(=O)[C@H]3[C@@H](CCC4=CC(=O)C=C[C@@]43C)[C@@H]1CC[C@]2(O)C(=O)CO	77
Cc1ccccc1N1C(=O)c2cc(S(N)(=O)=O)c(Cl)cc2NC1C	77
CCCc1nn(C)c2c(=O)nc(-c3cc(S(=O)(=O)N4CCN(C)CC4)ccc3OCC)[nH]c12	77
NS(=O)(=O)c1cc(C2(O)NC(=O)c3ccccc32)ccc1Cl	76
COCCCOc1cc(C[C@@H](C[C@H](N)[C@@H](O)C[C@H](C(=O)NCC(C)(C)C(N)=O)C(C)C)C(C)C)ccc1OC	76
CN(C)CC(c1ccc(O)cc1)C1(O)CCCCC1	76
CC(C)N(CCC(C(N)=O)(c1ccccc1)c1ccccn1)C(C)C	76
C[C@H]1[C@H](c2ccccc2)OCCN1C	75
Cc1c(N(C)CS(=O)(=O)O)c(=O)n(-c2ccccc2)n1C	75
C[C@H]1C[C@H]2[C@@H]3CC[C@](O)(C(=O)CO)[C@@]3(C)C[C@H](O)[C@@H]2[C@@]2(C)C=CC(=O)C=C12	74
N=C(N)NCCC[C@H](NC(=O)[C@@H]1CCCN1C(=O)[C@@H]1CSSCCC(=O)N[C@@H](Cc2ccc(O)cc2)C(=O)N[C@@H](Cc2ccccc2)C(=O)N[C@@H](CCC(N)=O)C(=O)N[C@@H](CC(N)=O)C(=O)N1)C(=O)NCC(N)=O	74
Cc1ccccc1C(=O)Nc1ccc(C(=O)N2CCC[C@@H](O)c3cc(Cl)ccc32)c(C)c1	74
CC(C)COCC(CN(Cc1ccccc1)c1ccccc1)N1CCCC1	74
CN[C@@H]1[C@H](O[C@H]2[C@H](O[C@@H]3[C@@H](NC(=N)N)[C@H](O)[C@@H](NC(=N)N)[C@H](O)[C@H]3O)O[C@@H](C)[C@]2(O)C=O)O[C@@H](CO)[C@H](O)[C@H]1O	74
CN1CCN(C(=O)OC2c3nccnc3C(=O)N2c2ccc(Cl)cn2)CC1	74
Cc1ccc(-c2cc(C(F)(F)F)nn2-c2ccc(S(N)(=O)=O)cc2)cc1	74
COc1ccc2c3c1O[C@H]1[C@@H](O)C=C[C@H]4[C@@H](C2)N(C)CC[C@]314	73
C[C@]12CCC3=C4CCC(=O)C=C4CC[C@H]3[C@@H]1CC[C@@]2(O)CC#N	73
CC(NC(C)(C)C)C(=O)c1cccc(Cl)c1	73
CNCC(O)c1ccc(OC(=O)C(C)(C)C)c(OC(=O)C(C)(C)C)c1	73
CC(=O)O[C@]1(C(C)=O)CC[C@H]2[C@@H]3C=C(Cl)C4=CC(=O)[C@@H]5C[C@@H]5[C@]4(C)[C@H]3CC[C@@]21C	73
O=C(O)CC(O)(CC(=O)O)C(=O)O	73
Clc1cccc(Cl)c1NC1=NCCN1	73
[Mg+2].[OH-].[OH-]	73
CNCC[C@@H](Oc1ccccc1C)c1ccccc1	73
CC(CCc1ccc(O)cc1)NCCc1ccc(O)c(O)c1	73
CCN(C)C(=O)Oc1cccc([C@H](C)N(C)C)c1	73
Cc1nnc2n1-c1ccc(Cl)cc1C(c1ccccc1Cl)=NC2	72
C[C@@H](CO)NC(=O)[C@@H]1C=C2c3cccc4[nH]cc(c34)C[C@H]2N(C)C1	72
NC(=O)OCC(COC(N)=O)c1ccccc1	72
C/C(O)=C(\C#N)C(=O)Nc1ccc(C(F)(F)F)cc1	72
COc1cc2c(c(OC)c1OC)-c1ccc(OC)c(=O)cc1C(NC(C)=O)CC2	72
COc1cc(C(C)=O)ccc1OCCCN1CCC(c2noc3cc(F)ccc23)CC1	72
CN(Cc1cnc2nc(N)nc(N)c2n1)c1ccc(C(=O)N[C@@H](CCC(=O)O)C(=O)O)cc1	72
Cc1nnc2n1-c1ccc(Cl)cc1C(c1ccccc1)=NC2	72
CCC(=O)c1ccc2c(c1)N(CCCN1CCN(CCO)CC1)c1ccccc1S2	72
Cc1cc(C#N)cc(C)c1Oc1nc(Nc2ccc(C#N)cc2)nc(N)c1Br	71
CC(C)(C)NCC(O)c1cc(O)cc(O)c1	71
CN1C[C@H](C(=O)N[C@]2(C)O[C@@]3(O)[C@@H]4CCCN4C(=O)[C@H](Cc4ccccc4)N3C2=O)C=C2c3cccc4[nH]cc(c34)C[C@H]21	71
Cc1cccc(C)c1OCC(=O)N[C@@H](Cc1ccccc1)[C@@H](O)C[C@H](Cc1ccccc1)NC(=O)[C@H](C(C)C)N1CCCNC1=O	71
Cc1ncc2n1-c1ccc(Cl)cc1C(c1ccccc1F)=NC2	71
C[C@]12CC[C@@H]3c4ccc(O)cc4CC[C@H]3[C@@H]1CC[C@@H]2O	71
NCCc1ccc(O)c(O)c1	71
COC(=O)N[C@H](C(=O)N1CCC[C@H]1c1ncc(-c2ccc(-c3ccc(-c4cnc([C@@H]5CCCN5C(=O)[C@@H](NC(=O)OC)C(C)C)[nH]4)cc3)cc2)[nH]1)C(C)C	71
O=C1NCN(c2ccccc2)C12CCN(CCCC(c1ccc(F)cc1)c1ccc(F)cc1)CC2	71
Fc1ccc(C(c2ccc(F)cc2)N2CCN(C/C=C/c3ccccc3)CC2)cc1	71
C=CCN1C[C@H](C(=O)N(CCCN(C)C)C(=O)NCC)C[C@@H]2c3cccc4[nH]cc(c34)C[C@H]21	71
[Cl-].[K+]	71
CN1CC[C@]23c4c5ccc(O)c4O[C@H]2C(=O)CC[C@@]3(O)[C@H]1C5	71
C#C[C@]1(O)CC[C@H]2[C@@H]3CCC4=CC(=O)CC[C@@H]4[C@H]3C(=C)C[C@@]21CC	71
NCC1(CC(=O)O)CCCCC1	70
C=CCC1(CC(C)C)C(=O)NC(=O)NC1=O	70
COc1ccc(C(Cl)=C(c2ccc(OC)cc2)c2ccc(OC)cc2)cc1	70
CS(=O)(=O)CCNCc1ccc(-c2ccc3ncnc(Nc4ccc(OCc5cccc(F)c5)c(Cl)c4)c3c2)o1	70
CC1(C)O[C@@H]2C[C@H]3[C@@H]4C[C@H](F)C5=CC(=O)C=C[C@]5(C)[C@H]4[C@@H](O)C[C@]3(C)[C@]2(C(=O)CO)O1	70
CCOC(=O)[N-]c1c[n+](N2CCOCC2)no1	70
C=CCN1CC[C@]23c4c5ccc(O)c4O[C@H]2[C@@H](OCCOCCOCCOCCOCCOCCOCCOC)CC[C@@]3(O)[C@H]1C5	70
CC(Cc1ccc(O)cc1)NCC(O)c1cc(O)cc(O)c1	70
NS(=O)(=O)c1cc2c(cc1Cl)NC=NS2(=O)=O	69
CC(=O)S[C@@H]1CC2=CC(=O)CC[C@]2(C)[C@H]2CC[C@@]3(C)[C@@H](CC[C@@]34CCC(=O)O4)[C@@H]21	69
CC(C)NCC(O)COc1ccc(CCOCC2CC2)cc1	69
Cc1cccc(Nc2ccccc2C(=O)O)c1C	69
CO[C@H]1C[C@@H]2CC[C@@H](C)[C@@](O)(O2)C(=O)C(=O)N2CCCC[C@H]2C(=O)O[C@H]([C@H](C)C[C@@H]2CC[C@@H](O)[C@H](OC)C2)CC(=O)[C@H](C)/C=C(\C)[C@@H](O)[C@@H](OC)C(=O)[C@H](C)C[C@H](C)/C=C/C=C/C=C/1C	69
COc1ccc(C(=O)NCc2ccc(OCCN(C)C)cc2)cc1OC	69
Oc1ccc2c(c1)[C@@]13CCCC[C@@]1(O)[C@@H](C2)N(CC1CCC1)CC3	69
CN(C)S(=O)(=O)c1ccc2c(c1)N(CCCN1CCC(CCO)CC1)c1ccccc1S2	69
CC(=O)c1ccc2c(c1)N(CCCN1CCN(CCO)CC1)c1ccccc1S2	69
CC(C(=O)O)c1cccc(Oc2ccccc2)c1	69
C[C@]12C[C@H](O)[C@H]3[C@@H](CCC4=CC(=O)C=C[C@@]43C)[C@@H]1CC[C@]2(O)C(=O)CO	69
CC1=C(CC(=O)O)c2cc(F)ccc2/C1=C\c1ccc(S(C)=O)cc1	68
CNC(=O)c1cc(Oc2ccc(NC(=O)Nc3ccc(Cl)c(C(F)(F)F)c3)c(F)c2)ccn1	68
CN1C[C@H](C(=O)N[C@]2(C)O[C@@]3(O)[C@@H]4CCCN4C(=O)[C@H](Cc4ccccc4)N3C2=O)C[C@@H]2c3cccc4[nH]cc(c34)C[C@H]21	68
CC(C)Cc1ccc(C(C)C(=O)O)cc1	68
CC(C)C[C@H]1C(=O)N2CCC[C@H]2[C@]2(O)O[C@](NC(=O)[C@@H]3C=C4c5cccc6[nH]c(Br)c(c56)C[C@H]4N(C)C3)(C(C)C)C(=O)N12	68
CC(C)NCC(O)COc1ccc(COCCOC(C)C)cc1	67
O=C(O)c1cn(C2CC2)c2cc(N3CCNCC3)c(F)cc2c1=O	67
OCCN(CCO)c1nc(N2CCCCC2)c2nc(N(CCO)CCO)nc(N3CCCCC3)c2n1	67
CNC[C@H](O)c1cccc(O)c1	67
CN1C(C(=O)Nc2ccccn2)=C(O)c2ccccc2S1(=O)=O	67
COc1ccc2cc([C@H](C)C(=O)O)ccc2c1	67
COc1ccc2c(c1)[C@]13CCCC[C@@H]1[C@H](C2)N(C)CC3	67
COc1ccc2c(c1)c(CC(=O)O)c(C)n2C(=O)c1ccc(Cl)cc1	67
CCC1(CCC(C)C)C(=O)NC(=O)NC1=O	67
CCOc1ccccc1OCCN[C@H](C)Cc1ccc(OC)c(S(N)(=O)=O)c1	67
Cc1ccc(C(=O)c2ccc(CC(=O)O)n2C)cc1	66
COC(=O)[C@H]1[C@@H](OC(=O)c2ccccc2)C[C@@H]2CC[C@H]1N2C	66
CCC(=O)O[C@]1(C(=O)SCF)[C@H](C)C[C@H]2[C@@H]3C[C@H](F)C4=CC(=O)C=C[C@]4(C)[C@@]3(F)[C@@H](O)C[C@@]21C	66
CC(C(=O)O)c1ccc(C(=O)c2ccccc2)s1	66
N#CC[C@H](C1CCCC1)n1cc(-c2ncnc3[nH]ccc23)cn1	66
O=C1NCCN1CCN1CCC(c2cn(-c3ccc(F)cc3)c3ccc(Cl)cc23)CC1	66
CC(C)(C)NC[C@H](O)COc1nsnc1N1CCOCC1	66
COC(=O)[C@H](c1ccccc1)[C@H]1CCCCN1	66
CC(=O)Nc1nnc(S(N)(=O)=O)s1	66
CC[C@H](C)C(=O)O[C@H]1C[C@@H](C)C=C2C=C[C@H](C)[C@H](CC[C@@H]3C[C@@H](O)CC(=O)O3)[C@H]21	65
CC(C)NCC(O)COc1cccc2[nH]ccc12	65
CC(=O)[C@@]1(O)CC[C@H]2[C@@H]3CCC4=CC(=O)CCC4=C3[C@@H](c3ccc(N(C)C)cc3)C[C@@]21C	65
CCN(CC)CCCC(C)Nc1ccnc2cc(Cl)ccc12	65
CO[C@H]1C[C@@H]2CC[C@@H](C)[C@@](O)(O2)C(=O)C(=O)N2CCCC[C@H]2C(=O)O[C@H]([C@H](C)C[C@@H]2CC[C@@H](OC(=O)C(C)(CO)CO)[C@H](OC)C2)CC(=O)[C@H](C)/C=C(\C)[C@@H](O)[C@@H](OC)C(=O)[C@H](C)C[C@H](C)/C=C/C=C/C=C/1C	65
CN(C)CCC(c1ccc(Cl)cc1)c1ccccn1	65
CN1C(=O)CCS(=O)(=O)C1c1ccc(Cl)cc1	65
COc1ccc(CC2c3cc(OC)c(OC)cc3CC[N+]2(C)CCC(=O)OCCCCCOC(=O)CC[N+]2(C)CCc3cc(OC)c(OC)cc3C2Cc2ccc(OC)c(OC)c2)cc1OC.O=S(=O)([O-])c1ccccc1.O=S(=O)([O-])c1ccccc1	64
CNC1=Nc2ccc(Cl)cc2C(c2ccccc2)=[N+]([O-])C1	64
NCCCNCCSP(=O)(O)O	64
CCc1cccc2c3c([nH]c12)C(CC)(CC(=O)O)OCC3	64
NS(=O)(=O)c1cc2c(cc1C(F)(F)F)NC(Cc1ccccc1)NS2(=O)=O	64
CCC1(C)CC(=O)NC1=O	64
CCCC(CCC)C(=O)O	64
CCN(CC)CCOc1ccc(Cc2ccccc2)cc1	64
C=Cc1c(C)c2cc3nc(cc4[nH]c(cc5nc(cc1[nH]2)C(C)=C5CCC(=O)O)c(CCC(=O)OC)c4C)[C@@]1(C)C3=CC=C(C(=O)OC)[C@H]1C(=O)OC	63
C#C[C@]1(O)CC[C@H]2[C@@H]3CCC4=CC(=O)CC[C@@H]4[C@H]3CC[C@@]21CC	63
COc1ccc(CNc2nc(N3CCC[C@H]3CO)ncc2C(=O)NCc2ncccn2)cc1Cl	63
CN1CCc2nc(C(=O)N[C@@H]3C[C@@H](C(=O)N(C)C)CC[C@@H]3NC(=O)C(=O)Nc3ccc(Cl)cn3)sc2C1	63
CC(C(=O)O)c1ccc(-c2ccccc2)c(F)c1	63
CN1CCCCC1CCN1c2ccccc2Sc2ccc(S(C)=O)cc21	63
O=P(O)(O)C(O)(Cc1cccnc1)P(=O)(O)O	63
CC(C(=O)O)c1cccc(C(=O)c2ccccc2)c1	62
COc1cc2nc(N3CCN(C(=O)C4COc5ccccc5O4)CC3)nc(N)c2cc1OC	62
CCN1CCC[C@H]1CNC(=O)c1c(OC)ccc(Br)c1OC	62
CN1C(=O)CN=C(c2ccccc2)c2cc(Cl)ccc21	62
COC[C@@H](NC(C)=O)C(=O)NCc1ccccc1	62
CCN(CC)C(=O)C1CN2CCc3cc(OC)c(OC)cc3C2CC1OC(C)=O	62
CN1C(=O)CC(=O)N(c2ccccc2)c2cc(Cl)ccc21	62
CN(C)CCC=C1c2ccccc2Sc2ccc(Cl)cc21	62
O=P1(NCCCl)OCCCN1CCCl	62
O=C(O)c1cc(-c2ccc(F)cc2F)ccc1O	62
C[C@]12COC(=O)C[C@@H]1CC[C@@H]1[C@@H]2CC[C@@]2(C)[C@H]1CC[C@]2(C)O	62
Oc1ccc2c3c1O[C@H]1[C@@H](O)CC[C@@]4(O)[C@@H](C2)N(CC2CCC2)CC[C@]314	61
Nc1ccc(S(=O)(=O)c2ccc(N)cc2)cc1	61
CN1CC[C@]23c4c5ccc(O)c4O[C@H]2C(=O)CC[C@H]3[C@H]1C5	61
CN(C)CCCN1c2ccccc2Sc2ccc(C(F)(F)F)cc21	61
NC[C@@H]1O[C@H](O[C@@H]2[C@@H](CO)O[C@@H](O[C@@H]3[C@@H](O)[C@H](N)C[C@H](N)[C@H]3O[C@H]3O[C@H](CN)[C@@H](O)[C@H](O)[C@H]3N)[C@@H]2O)[C@H](N)[C@@H](O)[C@@H]1O	61
CCC(O)=NC[C@@H]1C[C@H]1c1cccc2c1CCO2	61
CC(C)NCC(O)COc1ccc(CC(N)=O)cc1	61
CC(C)(C(=O)O)c1ccc(C(O)CCCN2CCC(C(O)(c3ccccc3)c3ccccc3)CC2)cc1	61
CN1CCC(=C2c3ccccc3C=Cc3ccccc32)CC1	61
CN1[C@H]2CCC[C@@H]1C[C@H](NC(=O)c1nn(C)c3ccccc13)C2	61
COc1ccnc(CS(=O)c2nc3ccc(OC(F)F)cc3[nH]2)c1OC	61
O=C(O)CCc1nc(-c2ccccc2)c(-c2ccccc2)o1	61
COc1c(C)c2c(c(O)c1C/C=C(\C)CCC(=O)O)C(=O)OC2	61
CNC(=O)[C@H](Cc1ccccc1)NC(=O)[C@H](CC(C)C)[C@H](CSc1cccs1)C(=O)NO	61
CN1CC2c3ccccc3Oc3ccc(Cl)cc3C2C1.O=C(O)/C=C\C(=O)O	61
c1ccc2c(CC3=NCCN3)cccc2c1	61
CN[C@H]1[C@@H](O)[C@@H](NC)[C@H](O)[C@H]2O[C@@H]3O[C@H](C)CC(=O)[C@]3(O)O[C@H]12	60
NC(N)=NC(=O)c1nc(Cl)c(N)nc1N	60
CCCC1O[C@@H]2C[C@H]3[C@@H]4CCC5=CC(=O)C=C[C@]5(C)[C@H]4[C@@H](O)C[C@]3(C)[C@]2(C(=O)CO)O1	60
CCOc1ccc2ccccc2c1C(=O)N[C@@H]1C(=O)N2[C@@H](C(=O)O)C(C)(C)S[C@H]12	60
Cc1cc(C(C)(C)C)c(O)c(C)c1CC1=NCCN1	60
CC(C)(C)NC[C@H](O)COc1ccccc1C1CCCC1	60
C[C@H]1CNCCc2ccc(Cl)cc21	60
O=C1CN=C(c2ccccc2Cl)c2cc([N+](=O)[O-])ccc2N1	60
CCOC(=O)[C@H](CCc1ccccc1)N[C@@H](C)C(=O)N1Cc2ccccc2C[C@H]1C(=O)O	59
COC(O)=N[C@H](C(=O)N1CC2(CC2)C[C@H]1c1ncc(-c2ccc3c(c2)C(F)(F)c2cc(-c4ccc5nc([C@@H]6[C@H]7CC[C@H](C7)N6C(=O)[C@@H](N=C(O)OC)C(C)C)[nH]c5c4)ccc2-3)[nH]1)C(C)C	59
C[C@H](CS)C(=O)N1CCC[C@H]1C(=O)O	59
COc1cc2nc(N3CCN(C(=O)C4CCCO4)CC3)nc(N)c2cc1OC	59
CC(C)NCC(O)c1ccc(NS(C)(=O)=O)cc1	59
Cc1c(C)c2c(c(C)c1O)CC[C@@](C)(CCC[C@H](C)CCC[C@H](C)CCCC(C)C)O2	59
COC(=O)N(C)c1c(N)nc(-c2nn(Cc3ccccc3F)c3ncccc23)nc1N	59
CCC(=O)N(c1ccccc1)C1(C(=O)OC)CCN(CCC(=O)OC)CC1	59
COc1ccc2c3c1O[C@H]1C[C@@H](O)C=C[C@@]31CCN(C)C2	58
C[C@]12C[C@H](O)[C@H]3[C@@H](CCC4=CC(=O)CC[C@@]43C)[C@@H]1CC[C@]2(O)C(=O)CO	58
O=C(O)COCCN1CCN(C(c2ccccc2)c2ccc(Cl)cc2)CC1	58
CCCSc1nc(N[C@@H]2C[C@H]2c2ccc(F)c(F)c2)c2nnn([C@@H]3C[C@H](OCCO)[C@@H](O)[C@H]3O)c2n1	58
O=C(c1cc(Cc2nnc(O)c3ccccc23)ccc1F)N1CCN(C(=O)C2CC2)CC1	58
CN1CCC(=C2c3ccccc3CCc3sccc32)CC1	58
O=C(O)CCCCO/N=C(/c1cccnc1)c1cccc(C(F)(F)F)c1	58
CN(C)CCc1c[nH]c2ccc(CS(=O)(=O)N3CCCC3)cc12	58
COc1cc2c(cc1O)CCN[C@]21CS[C@@H]2c3c(OC(C)=O)c(C)c4c(c3[C@H](COC1=O)N1[C@@H](O)[C@@H]3Cc5cc(C)c(OC)c(O)c5[C@H]([C@H]21)N3C)OCO4	58
NS(=O)(=O)Cc1noc2ccccc12	57
COc1ccc2cc(CCC(C)=O)ccc2c1	57
CCc1cc2c(cc1CC)CC(NC[C@H](O)c1ccc(O)c3[nH]c(=O)ccc13)C2	57
NC[C@H]1O[C@H](O[C@@H]2[C@@H](N)C[C@@H](N)[C@H](O)[C@H]2O[C@@H]2O[C@H](CO)[C@@H](O)[C@H]2O)[C@H](N)[C@@H](O)[C@@H]1O	57
CC[C@@]1(O)C(=O)OCc2c1cc1n(c2=O)Cc2cc3c(CN(C)C)c(O)ccc3nc2-1	57
COc1cc2ncnc(Nc3ccc(F)c(Cl)c3)c2cc1OCCCN1CCOCC1	57
C[C@]12CC[C@H]3[C@@H](CCC4=CC(=O)CC[C@@]43C)[C@@H]1CC[C@@H]2O	57
CCc1c(C)[nH]c2c1C(=O)C(CN1CCOCC1)CC2	57
CC(C)(C)NCC(O)c1cc(Cl)c(N)c(Cl)c1	56
CC(C)OP(=O)(F)OC(C)C	56
Clc1ccc2c(c1)C(c1ccccc1)=NCc1nncn1-2	56
Nc1ccc(S(=O)(=O)Nc2ncccn2)cc1	56
CCNC1C2CCC(C2)C1c1ccccc1	56
CCOc1ccc2nc(S(N)(=O)=O)sc2c1	56
CN(C)CC[C@@H](c1ccc(Cl)cc1)c1ccccn1.O=C(O)/C=C\C(=O)O	56
C#Cc1cccc(Nc2ncnc3cc(OCCOC)c(OCCOC)cc23)c1	56
COc1cc2c(cc1OC)C(=O)C(CC1CCN(Cc3ccccc3)CC1)C2	56
CN1CC[C@]23CCCC[C@H]2[C@H]1Cc1ccc(O)cc13	56
CCC(=O)NCC[C@@H]1CCc2ccc3c(c21)CCO3	56
CN(C)CCOC(c1ccccc1)c1ccccc1	56
Nc1cccc2c1C(=O)N(C1CCC(=O)NC1=O)C2=O	55
CCOC(=O)[C@H](CCc1ccccc1)N[C@@H](C)C(=O)N1Cc2cc(OC)c(OC)cc2C[C@H]1C(=O)O	55
CC1NCCOC1c1ccccc1	55
O=[N+]([O-])O[C@H]1CO[C@H]2[C@@H]1OC[C@H]2O[N+](=O)[O-]	55
CN1C(CCl)Nc2cc(Cl)c(S(N)(=O)=O)cc2S1(=O)=O	55
Cc1ccc(O)c([C@H](CCN(C(C)C)C(C)C)c2ccccc2)c1	55
COC(=O)C1=C(C)NC(C)=C(C(=O)OC(C)(C)CN(C)CCC(c2ccccc2)c2ccccc2)C1c1cccc([N+](=O)[O-])c1	55
CCCCc1nc(Cl)c(CO)n1Cc1ccc(-c2ccccc2-c2nn[nH]n2)cc1	55
CCN(CC)CCN1C(=O)CN=C(c2ccccc2F)c2cc(Cl)ccc21	54
CC(=O)[C@H]1CC[C@H]2[C@@H]3CCC4=CC(=O)CC[C@]4(C)[C@H]3CC[C@]12C	54
C[C@H](N)[C@H](O)c1ccccc1	54
CCc1c2c(nc3ccc(OC(=O)N4CCC(N5CCCCC5)CC4)cc13)-c1cc3c(c(=O)n1C2)COC(=O)[C@]3(O)CC	54
C[C@H](N)[C@H](O)c1cccc(O)c1	54
C[C@H](CCC(=O)O)[C@H]1CC[C@H]2[C@@H]3CC[C@@H]4C[C@H](O)CC[C@]4(C)[C@H]3C[C@H](O)[C@@]21C	54
NC(=O)C[S@@](=O)C(c1ccccc1)c1ccccc1	54
CCOC(=O)C1=C(C)NC(C)=C(C(=O)OC)C1c1cccc([N+](=O)[O-])c1	54
Nc1cc(-c2ccncc2)c[nH]c1=O	54
O=c1[nH]c2ccccc2n1CCCN1CCC(n2c(=O)[nH]c3cc(Cl)ccc32)CC1	54
Cn1c(=O)c2c(ncn2CC2OCCO2)n(C)c1=O	54
NCC[C@H](O)C(=O)N[C@@H]1C[C@H](N)[C@@H](O[C@H]2O[C@H](CN)CC[C@H]2N)[C@H](O)[C@H]1O[C@H]1O[C@H](CO)[C@@H](O)[C@H](N)[C@H]1O	54
CC(C)=CCN1CC[C@@]2(C)c3cc(O)ccc3C[C@@H]1[C@@H]2C	54
CNC(=O)c1ccccc1Sc1ccc2c(/C=C/c3ccccn3)n[nH]c2c1	54
C[C@@H](OC[C@@]1(c2ccccc2)CC[C@]2(CCC(=O)N2)CN1)c1cc(C(F)(F)F)cc(C(F)(F)F)c1	54
CC(C)(N)Cc1ccc(Cl)cc1	54
O=C(O)C1N=C(c2ccccc2)c2cc(Cl)ccc2NC1=O	54
Cc1cc(/C=C/C#N)cc(C)c1Nc1ccnc(Nc2ccc(C#N)cc2)n1	53
CNC(=O)c1cc(Oc2ccc(NC(=O)Nc3ccc(Cl)c(C(F)(F)F)c3)cc2)ccn1	53
CCCNC(C)C(O)=Nc1c(C)csc1C(=O)OC	53
Cc1cccc(C)c1OCC(C)N	53
C#C[C@]1(O)CC[C@H]2[C@@H]3CCC4=CCCC[C@@H]4[C@H]3C(=C)C[C@@]21CC	53
CN1CCC[C@@H]1CCO[C@](C)(c1ccccc1)c1ccc(Cl)cc1	53
Cc1c(C(=O)Nc2ccc(N3C[C@H](C)O[C@H](C)C3)nc2)cccc1-c1ccc(OC(F)(F)F)cc1	53
CC(Cc1ccccc1)NCCC(c1ccccc1)c1ccccc1	53
CCOC(=O)N[C@@H]1CC[C@@H]2[C@@H](C1)C[C@H]1C(=O)O[C@H](C)[C@H]1[C@H]2/C=C/c1ccc(-c2cccc(F)c2)cn1	53
CCN[C@@H]1C[C@H](N)[C@@H](O[C@H]2OC(CN)=CC[C@H]2N)[C@H](O)[C@H]1O[C@H]1OC[C@](C)(O)[C@H](NC)[C@H]1O	53
O=S(=O)(O)O[C@H]1[C@H](O)CO[C@@H](O[C@@H]2CO[C@@H](O)[C@H](OS(=O)(=O)O)[C@H]2OS(=O)(=O)O)[C@@H]1OS(=O)(=O)O	53
NS(=O)(=O)c1cc(Cl)c(Cl)c(S(N)(=O)=O)c1	53
C[N+](C)(C)CCOC(=O)CCC(=O)OCC[N+](C)(C)C	53
CCC(=O)O[C@@H](O[P@](=O)(CCCCc1ccccc1)CC(=O)N1C[C@H](C2CCCCC2)C[C@H]1C(=O)O)C(C)C	53
NNC(=O)c1ccncc1	53
CN(C)CCOc1ccc(/C(=C(/CCCl)c2ccccc2)c2ccccc2)cc1	52
CCCNS(=O)(=O)Nc1ncnc(OCCOc2ncc(Br)cn2)c1-c1ccc(Br)cc1	52
Cc1c(OCC(F)(F)F)ccnc1CS(=O)c1nc2ccccc2[nH]1	52
C[C@H](N[C@@H](CCc1ccccc1)C(=O)O)C(=O)N1CCC[C@H]1C(=O)O	52
CC(C)c1cccc(C(C)C)c1O	52
C#C[C@]1(OC(C)=O)CC[C@H]2[C@@H]3CCC4=C[C@@H](OC(C)=O)CC[C@@H]4[C@H]3CC[C@@]21C	52
CCCCCCCCCCC[C@@H](C[C@@H]1OC(=O)[C@H]1CCCCCC)OC(=O)[C@H](CC(C)C)NC=O	52
CC(=O)O[C@H]1Cc2ccccc2N(C(N)=O)c2ccccc21	52
N#C[Fe-2](C#N)(C#N)(C#N)(C#N)N=O	51
CC(=O)[O-].CC(=O)[O-].[Ca+2]	51
C[C@H](C(=O)O)c1cccc(C(=O)c2ccccc2)c1	51
C=C1/C(=C\C=C2/CCC[C@@]3(C)[C@H]2CC[C@@H]3[C@H](C)CCCC(C)(C)O)C[C@@H](O)C[C@@H]1O	51
CCOC(=O)[C@H](CCc1ccccc1)N[C@H]1CCCN2CCC[C@@H](C(=O)O)N2C1=O	51
CC(=O)O[C@H]1C[C@@H]2CC[C@@H]3[C@H](CC[C@@]4(C)[C@H]3C[C@H]([N+]3(C)CCCCC3)[C@@H]4OC(C)=O)[C@@]2(C)C[C@@H]1[N+]1(C)CCCCC1	51
C[C@](N)(Cc1ccc(O)c(O)c1)C(=O)O	51
CNC1(c2ccccc2Cl)CCCCC1=O	51
CCN(CC)Cc1cc(Nc2ccnc3cc(Cl)ccc23)ccc1O	51
CN(C)CCOC(c1ccc(Cl)cc1)c1ccccn1	51
CC(=O)O[C@H]1C(=O)[C@]2(C)[C@@H](O)C[C@H]3OC[C@@]3(OC(C)=O)[C@H]2[C@H](OC(=O)c2ccccc2)[C@]2(O)C[C@H](OC(=O)[C@H](O)[C@@H](NC(=O)c3ccccc3)c3ccccc3)C(C)=C1C2(C)C	51
CN1CCN(C(=O)O[C@H]2c3nccnc3C(=O)N2c2ccc(Cl)cn2)CC1	51
CCCC[C@H](C)C[C@H](O)/C=C/[C@H]1[C@H](O)CC(=O)[C@@H]1CCCC/C=C/C(=O)O	50
CNC(C)(C)Cc1ccccc1	50
C#C[C@]1(O)CC[C@H]2[C@@H]3CCc4cc(OC)ccc4[C@H]3CC[C@@]21C	50
CN1[C@H]2C[C@H](OC(=O)[C@H](CO)c3ccccc3)C[C@@H]1[C@H]1O[C@@H]21	50
COc1ccc2nc(S(=O)Cc3ncc(C)c(OC)c3C)[nH]c2c1	50
CN[C@@H](C)[C@H](O)c1ccccc1	50
CCN(CC)CC(=O)Nc1c(C)cccc1C	50
Cn1c(=O)c2c(ncn2CC(O)CO)n(C)c1=O	49
CC(C)(C)NC[C@H](O)COc1cccc2c1CCCC2=O	49
O=C([O-])c1ccccc1O.O=C([O-])c1ccccc1O.[Mg+2]	49
CCOC(=O)[C@H](CCc1ccccc1)N[C@@H](C)C(=O)N1CCC[C@H]1C(=O)O	49
CC(C)[C@H]1CC[C@H](C(O)=N[C@H](Cc2ccccc2)C(=O)O)CC1	49
O=C(O[C@H]1CN2CCC1CC2)N1CCc2ccccc2[C@@H]1c1ccccc1	49
C[C@H](NCCc1ccc(O)cc1)[C@H](O)c1ccc(O)cc1	49
CC(C)NCC(O)c1ccc(O)c(O)c1	49
CN(C)CCC(c1ccc(Br)cc1)c1ccccn1	49
CCCCC1=NC2(CCCC2)C(=O)N1Cc1ccc(-c2ccccc2-c2nn[nH]n2)cc1	49
Clc1ccc2c(c1)CCc1cccnc1C2=C1CCNCC1	49
C1CCC(C(CC2CCCCN2)C2CCCCC2)CC1	49
COc1ccc(OC)c(C(O)C(C)N)c1	48
CCOC(=O)[C@H](CCc1ccccc1)N[C@@H](C)C(=O)N1[C@H](C(=O)O)C[C@@H]2CCC[C@@H]21	48
CC[C@]1(O)C[C@@H]2CN(CCc3c([nH]c4ccccc34)[C@@](C(=O)OC)(c3cc4c(cc3OC)N(C)[C@H]3[C@@](O)(C(=O)OC)[C@H](OC(C)=O)[C@]5(CC)C=CCN6CC[C@]43[C@@H]65)C2)C1	48
CCOC(=O)[C@H](CCc1ccccc1)N[C@@H](C)C(=O)N1[C@H](C(=O)O)C[C@H]2CCCC[C@@H]21	48
CN(C)C/C=C/C(=O)Nc1cc2c(Nc3ccc(F)c(Cl)c3)ncnc2cc1O[C@H]1CCOC1	48
CCOC(=O)N1CCC(=C2c3ccc(Cl)cc3CCc3cccnc32)CC1	48
C[C@]12C[C@H](O)[C@@]3(F)[C@@H](CCC4=CC(=O)C=C[C@@]43C)[C@@H]1C[C@@H](O)[C@]2(O)C(=O)CO	48
CC/C=C\C/C=C\C/C=C\C/C=C\C/C=C\CCCC(=O)O	47
COCCCOc1ccnc(CS(=O)c2nc3ccccc3[nH]2)c1C	47
OCCOc1ccc(/C(=C(/CCCl)c2ccccc2)c2ccccc2)cc1	47
CC(=O)OCC(=O)[C@@]1(O)CC[C@H]2[C@@H]3CCC4=CC(=O)CC[C@]4(C)[C@H]3C(=O)C[C@@]21C	47
CN[C@@H]1CCc2[nH]c3ccc(C(N)=O)cc3c2C1	47
Cc1ccnc2c1NC(=O)c1cccnc1N2C1CC1	47
O=C([O-])O.[Na+]	47
Cc1ccsc1C(=CCCN1CCC[C@@H](C(=O)O)C1)c1sccc1C	47
COc1ccc(CC(C)(C)NC[C@H](O)c2cc(O)cc3c2OCC(=O)N3)cc1	47
NC(=O)C(c1ccccc1)(c1ccccc1)[C@@H]1CCN(CCc2ccc3c(c2)CCO3)C1	46
CNS(=O)(=O)CCc1ccc2[nH]cc(C3CCN(C)CC3)c2c1	46
CN(C)CCc1c[nH]c2ccc(Cn3cncn3)cc12	46
C[NH+](C)CCOC(c1ccccc1)c1ccccc1.Cn1c(=O)c2[n-]c(Cl)nc2n(C)c1=O	46
COc1ccc2[nH]c([S@@](=O)Cc3ncc(C)c(OC)c3C)nc2c1	46
O=C1CN(N=Cc2ccc(-c3ccc([N+](=O)[O-])cc3)o2)C(=O)N1	46
COc1ccc(C[C@@H]2c3cc(OC)c(OC)cc3CC[N@+]2(C)CCC(=O)OCCCCCOC(=O)CC[N@@+]2(C)CCc3cc(OC)c(OC)cc3[C@H]2Cc2ccc(OC)c(OC)c2)cc1OC	46
Cc1cnc(C(=O)NCCc2ccc(S(=O)(=O)NC(=O)NC3CCCCC3)cc2)cn1	46
N[C@@H](Cc1cc(I)c(Oc2ccc(O)c(I)c2)c(I)c1)C(=O)O	45
CN[C@@H](C)[C@@H](O)c1ccccc1	45
Fc1ccccc1C1=NCC(=S)N(CC(F)(F)F)c2ccc(Cl)cc21	45
COc1cc2nccc(Oc3ccc(NC(=O)C4(C(=O)Nc5ccc(F)cc5)CC4)cc3)c2cc1OC	45
CN(C)CC/C=C1/c2ccccc2COc2ccc(CC(=O)O)cc21	45
COc1ccc(C[C@@H](C)NC[C@H](O)c2ccc(O)c(NC=O)c2)cc1	45
CCCC[N+]1(C)[C@H]2C[C@H](OC(=O)[C@H](CO)c3ccccc3)C[C@@H]1[C@H]1O[C@@H]21	45
COc1cc([C@@H]2c3cc4c(cc3[C@@H](O[C@@H]3O[C@@H]5CO[C@@H](c6cccs6)O[C@H]5[C@H](O)[C@H]3O)[C@H]3COC(=O)[C@H]23)OCO4)cc(OC)c1O	45
COc1c(C)c2c(c(O)c1C/C=C(\C)CCC(=O)OCCN1CCOCC1)C(=O)OC2	45
CN(C)CCc1c[nH]c2ccc(C[C@H]3COC(=O)N3)cc12	45
CC[N+](C)(C)Cc1ccccc1Br	45
CC(=O)Oc1c(C)cc(OCC(O)CNC(C)C)c(C)c1C	45
CCN1C(=O)NC(c2ccccc2)C1=O	44
CC(C)(C)NCC(O)COc1cccc2c1CCC(=O)N2	44
Cc1nnc(C(C)C)n1[C@H]1C[C@@H]2CC[C@H](C1)N2CC[C@H](NC(=O)C1CCC(F)(F)CC1)c1ccccc1	44
FC(F)OC(Cl)C(F)(F)F	44
CCOC(=O)[C@H](CCc1ccccc1)N[C@H]1CCc2ccccc2N(CC(=O)O)C1=O	44
C[C@@H](NCCCc1cccc(C(F)(F)F)c1)c1cccc2ccccc12	44
N[C@H]1C(O)O[C@H](CO)[C@@H](O)[C@@H]1O	44
C[C@H]1c2cccc(O)c2C(=O)C2=C(O)[C@]3(O)C(=O)C(C(N)=O)=C(O)[C@@H](N(C)C)[C@@H]3[C@@H](O)[C@@H]21	44
C[C@]12CC[C@H]3[C@@H](CC[C@H]4CC(=O)CC[C@@]43C)[C@@H]1CC[C@@H]2O	44
Cc1ccc(N(CC2=NCCN2)c2cccc(O)c2)cc1	44
C#C[C@]1(O)CC[C@H]2[C@@H]3CCc4cc(O)ccc4[C@H]3CC[C@@]21C	44
CN1CCN(C(c2ccccc2)c2ccccc2)CC1	44
COCCCN1CCC(NC(=O)c2cc(Cl)c(N)c3c2OCC3)CC1	44
CNC(C)CCC=C(C)C	44
CCCN1C[C@@H](NS(=O)(=O)N(CC)CC)C[C@@H]2Cc3c(O)cccc3C[C@H]21	44
NCCCC[C@H](N[C@@H](CCc1ccccc1)C(=O)O)C(=O)N1CCC[C@H]1C(=O)O	43
CN(C)[C@@H]1C(O)=C(C(N)=O)C(=O)[C@@]2(O)C(O)=C3C(=O)c4c(O)cccc4[C@@](C)(O)[C@H]3C[C@@H]12	43
FC(F)OC(F)C(F)(F)F	43
CC(C)n1c(/C=C/[C@H](O)C[C@H](O)CC(=O)O)c(-c2ccc(F)cc2)c2ccccc21	43
FCOC(C(F)(F)F)C(F)(F)F	43
C/C(=C\c1csc(C)n1)[C@@H]1C[C@@H]2O[C@]2(C)CCC[C@H](C)[C@H](O)[C@@H](C)C(=O)C(C)(C)[C@@H](O)CC(=O)N1	43
CCCCCC(=O)O[C@]1(C(C)=O)CC[C@H]2[C@@H]3CCC4=CC(=O)CC[C@]4(C)[C@H]3CC[C@@]21C	43
C=CC[N+]1([C@H]2C[C@H]3[C@@H]4CC[C@H]5C[C@H](O)[C@@H](N6CCOCC6)C[C@]5(C)[C@H]4CC[C@]3(C)[C@H]2OC(C)=O)CCCC1	43
O[C@H]1CO[C@@H]2[C@H](O)CO[C@H]12	43
CC(C)C[C@H](CN)CC(=O)O	43
CC[C@H](C)C(=O)O[C@H]1C[C@H](O)C=C2C=C[C@H](C)[C@H](CC[C@@H](O)C[C@@H](O)CC(=O)O)[C@H]21	43
Cc1cccc(C)c1NC(=O)C1CCCCN1C	43
C[C@H](N)[C@H](O)c1ccc(O)c(O)c1	43
CC1=NN(c2ccc(C)c(C)c2)C(=O)/C1=N\Nc1cccc(-c2cccc(C(=O)O)c2)c1O	43
C[C@]12CC[C@@H]3c4ccc(OS(=O)(=O)O)cc4CC[C@H]3[C@@H]1CCC2=O	43
CC[C@H]1OC(=O)[C@H](C)[C@@H](O[C@H]2C[C@@](C)(OC)[C@@H](O)[C@H](C)O2)[C@H](C)[C@@H](O[C@@H]2O[C@H](C)C[C@H](N(C)C)[C@H]2O)[C@](C)(O)C[C@@H](C)CN(C)[C@H](C)[C@@H](O)[C@]1(C)O	43
O=C1CN=C(c2ccccn2)c2cc(Br)ccc2N1	43
Cc1ccc(C)c(OCCCC(C)(C)C(=O)O)c1	43
Cc1cc(NS(=O)(=O)c2ccc(N)cc2)no1	43
COc1cc(N)c(Cl)cc1C(=O)N[C@@H]1CCN(CCCOc2ccc(F)cc2)C[C@@H]1OC	42
O=[N+]([O-])O[C@@H]1CO[C@@H]2[C@@H](O)CO[C@H]12	42
COc1cc([C@@H]2c3cc4c(cc3[C@@H](O[C@@H]3O[C@@H]5CO[C@@H](C)O[C@H]5[C@H](O)[C@H]3O)[C@H]3COC(=O)[C@H]23)OCO4)cc(OC)c1O	42
CC(=O)Oc1cc2c(s1)CCN(C(C(=O)C1CC1)c1ccccc1F)C2	42
O=C(N[C@H](CO)[C@H](O)c1ccc([N+](=O)[O-])cc1)C(Cl)Cl	42
CC(C)OC(=O)OCOP(=O)(CO[C@H](C)Cn1cnc2c(N)ncnc21)OCOC(=O)OC(C)C	42
O=c1ncnc2[nH][nH]cc1-2	42
O=C(O)CCCO	42
COc1cc2c(Nc3ccc(Br)cc3F)ncnc2cc1OCC1CCN(C)CC1	42
CN(C)[C@@H]1C(O)=C(C(N)=O)C(=O)[C@@]2(O)C(O)=C3C(=O)c4c(O)ccc(Cl)c4[C@@H](O)[C@H]3C[C@@H]12	42
CN(C)[C@@H]1C(O)=C(C(N)=O)C(=O)[C@@]2(O)C(O)=C3C(=O)c4c(O)cccc4[C@@](C)(O)[C@H]3[C@H](O)[C@@H]12	41
CO[C@H]1/C=C/O[C@@]2(C)Oc3c(C)c(O)c4c(O)c(c5c(nc6cc(C)ccn65)c4c3C2=O)NC(=O)/C(C)=C\C=C\[C@H](C)[C@H](O)[C@@H](C)[C@@H](O)[C@@H](C)[C@H](OC(C)=O)[C@@H]1C	41
C[C@H]1C[C@H]2[C@@H]3CCC4=CC(=O)C=C[C@]4(C)[C@@]3(F)[C@@H](O)C[C@]2(C)[C@@]1(O)C(=O)CO	41
Cc1ccc(S(=O)(=O)NC(=O)NN2CCCCCC2)cc1	41
CCOc1nc2cccc(C(=O)OCc3oc(=O)oc3C)c2n1Cc1ccc(-c2ccccc2-c2noc(=O)[nH]2)cc1	41
COC(=O)c1ccc2c(c1)NC(=O)/C2=C(\Nc1ccc(N(C)C(=O)CN2CCN(C)CC2)cc1)c1ccccc1	41
CO[C@H]1C[C@H]2OC[C@@]2(OC(C)=O)[C@H]2[C@H](OC(=O)c3ccccc3)[C@]3(O)C[C@H](OC(=O)[C@H](O)[C@@H](NC(=O)OC(C)(C)C)c4ccccc4)C(C)=C([C@@H](OC)C(=O)[C@]12C)C3(C)C	41
c1ccc2c(c1)Sc1ccccc1N2CC1CN2CCC1CC2	41
O=C(O)COCCN1CCN([C@H](c2ccccc2)c2ccc(Cl)cc2)CC1	41
O=c1[nH]c(=O)n([C@H]2C[C@H](O)[C@@H](CO)O2)cc1F	41
CC[C@H](C)[C@H](NC(=O)[C@H](CC(=O)O)NC(=O)[C@H](CC(C)C)NC(=O)[C@H](CC(C)C)NC(=O)[C@H](CCCCN)NC(=O)[C@H](CCCNC(=N)N)NC(=O)[C@H](CC(N)=O)NC(=O)[C@H](CO)NC(=O)[C@H](Cc1cnc[nH]1)NC(=O)[C@H](C)NC(=O)[C@H](CCC(N)=O)NC(=O)[C@H](CCC(N)=O)NC(=O)[C@H](C)NC(=O)[C@H](CC(C)C)NC(=O)[C@H](CCC(N)=O)NC(=O)[C@H](CC(=O)O)NC(=O)[C@H](C)NC(=O)[C@H](CCCCN)NC(=O)[C@@H](NC(=O)[C@H](CCSC)NC(=O)[C@H](CCC(=O)O)NC(=O)[C@H](…	40
CCCC(C)(COC(N)=O)COC(=O)NC(C)C	40
CC(=O)O[C@H]1C[C@@H]2CC[C@@H]3[C@H](CC[C@@]4(C)[C@H]3C[C@H]([N+]3(C)CCCCC3)[C@@H]4OC(C)=O)[C@@]2(C)C[C@@H]1N1CCCCC1	40
Cc1cccc(CN2CCN(C(c3ccccc3)c3ccc(Cl)cc3)CC2)c1	40
CC(C)[C@@H](C)/C=C/[C@@H](C)[C@H]1CC[C@H]2/C(=C/C=C3\C[C@@H](O)CC[C@@H]3C)CCC[C@@]21C	40
CNS(=O)(=O)Cc1ccc2[nH]cc(CCN(C)C)c2c1	40
C[C@@H]1CN([C@H]2CC[C@](C#N)(c3ccc(F)cc3)CC2)CC[C@]1(C(=O)O)c1ccccc1	40
COc1nc2ccc(Br)cc2cc1[C@@H](c1ccccc1)[C@@](O)(CCN(C)C)c1cccc2ccccc12	40
Cc1ccc(C(=O)c2cc(O)c(O)c([N+](=O)[O-])c2)cc1	40
NNc1nncc2ccccc12	40
OCc1cc([C@@H](O)CNCCCCCCOCCOCc2c(Cl)cccc2Cl)ccc1O	40
CN/C(=C\[N+](=O)[O-])NCCSCc1ccc(CN(C)C)o1	40
CC(C)(C)NCC(O)c1ccc(O)c(CO)c1	40
CCCCCCCCc1ccc(CCC(N)(CO)CO)cc1	40
C#C[C@]1(OC(C)=O)CC[C@H]2[C@@H]3CCC4=C/C(=N/O)CC[C@@H]4[C@H]3CC[C@@]21CC	39
CN1C(=O)CC(C)(c2ccccc2)C1=O	39
CC(=O)O[C@@]12CO[C@@H]1C[C@H](O)[C@@]1(C)C(=O)[C@H](O)C3=C(C)[C@@H](OC(=O)[C@H](O)[C@@H](NC(=O)OC(C)(C)C)c4ccccc4)C[C@@](O)([C@@H](OC(=O)c4ccccc4)[C@@H]12)C3(C)C	39
O=C1CN=C(c2ccccc2)c2cc([N+](=O)[O-])ccc2N1	39
COc1cc(NC(C)CCCN)c2ncccc2c1	39
CCCc1nc2c(C)cc(-c3nc4ccccc4n3C)cc2n1Cc1ccc(-c2ccccc2C(=O)O)cc1	39
[Cl-].[NH4+]	39
NCCC(O)(P(=O)(O)O)P(=O)(O)O	39
CC(C)(C)NCC(O)c1ccc(O)c(CO)n1	39
O=C([O-])[C@H](O)[C@@H](O)[C@H](O)[C@H](O)CO.O=C([O-])[C@H](O)[C@@H](O)[C@H](O)[C@H](O)CO.[Ca+2]	39
C=CC(N)CCC(=O)O	39
CC(C)C(=O)Nc1ccc([N+](=O)[O-])c(C(F)(F)F)c1	39
CCN(CC)C(C)C(=O)c1ccccc1	38
CNC(C)CC1CCCCC1	38
CC1COc2c(N3CCN(C)CC3)c(F)cc3c(=O)c(C(=O)O)cn1c23	38
NC(=O)N1c2ccccc2CC(=O)c2ccccc21	38
CC[C@]1(O)C[C@H]2CN(CCc3c([nH]c4ccccc34)[C@@](C(=O)OC)(c3cc4c(cc3OC)N(C)[C@H]3[C@@](O)(C(N)=O)[C@H](O)[C@]5(CC)C=CCN6CC[C@]43[C@@H]65)C2)C1	37
CN(C/C=C/C#CC(C)(C)C)Cc1cccc2ccccc12	37
CN(C)c1ccc2nc3ccc(N(C)C)cc3[s+]c2c1.[Cl-]	37
CCCc1nc(C(C)(C)O)c(C(=O)O)n1Cc1ccc(-c2ccccc2-c2nnn[nH]2)cc1	37
N=C(N)c1ccc(OCCCCCOc2ccc(C(=N)N)cc2)cc1	37
Cc1cn([C@H]2C[C@H](N=[N+]=[N-])[C@@H](CO)O2)c(=O)[nH]c1=O	37
C#C[C@]1(O)CC[C@H]2[C@@H]3CCC4=Cc5oncc5C[C@]4(C)[C@H]3CC[C@@]21C	37
CN(C)CCC(c1ccccc1)c1ccccn1	37
CC(COc1ccccc1)N(CCCl)Cc1ccccc1	36
CN1C(=O)C(O)N=C(c2ccccc2)c2cc(Cl)ccc21	36
O=C1CN2Cc3c(ccc(Cl)c3Cl)N=C2N1	36
O=C([O-])CC(O)(CC(=O)[O-])C(=O)[O-].O=C([O-])CC(O)(CC(=O)[O-])C(=O)[O-].[Ca+2].[Ca+2].[Ca+2]	36
CCN(CC)CC#CCOC(=O)C(O)(c1ccccc1)C1CCCCC1	36
CC(C)c1nc(N(C)S(C)(=O)=O)nc(-c2ccc(F)cc2)c1/C=C/[C@@H](O)C[C@@H](O)CC(=O)O	35
Nc1cc(N2CCCCC2)nc(N)[n+]1[O-]	35
O=C1Nc2ccc(Cl)cc2C(c2ccccc2)=NC1O	35
N[C@@H](CC(=O)N1CCn2c(nnc2C(F)(F)F)C1)Cc1cc(F)c(F)cc1F	35
CCN(CC)C(=O)/C(C#N)=C/c1cc(O)c(O)c([N+](=O)[O-])c1	35
CN[C@H](CC(C)C)C(=O)N[C@H]1C(=O)N[C@@H](CC(N)=O)C(=O)N[C@H]2C(=O)N[C@H]3C(=O)N[C@H](C(=O)N[C@H](C(=O)O)c4cc(O)cc(O)c4-c4cc3ccc4O)[C@H](O)c3ccc(c(Cl)c3)Oc3cc2cc(c3O[C@@H]2O[C@H](CO)[C@@H](O)[C@H](O)[C@H]2O[C@H]2C[C@](C)(N)[C@H](O)[C@H](C)O2)Oc2ccc(cc2Cl)[C@H]1O	35
CCN1CC(CCN2CCOCC2)C(c2ccccc2)(c2ccccc2)C1=O	35
CCOc1nc2cccc(C(=O)OC(C)OC(=O)OC3CCCCC3)c2n1Cc1ccc(-c2ccccc2-c2nnn[nH]2)cc1	35
CCCCc1ncc(/C=C(\Cc2cccs2)C(=O)O)n1Cc1ccc(C(=O)O)cc1	35
COc1ccccc1OCC(O)COC(N)=O	34
CNCCc1ccccn1	34
COC1=CC(=O)C[C@@H](C)[C@]12Oc1c(Cl)c(OC)cc(OC)c1C2=O	34
O=C1O[Bi](O)Oc2ccccc21	34
NCCCC[C@@H]1NC(=O)[C@@H](Cc2c[nH]c3ccccc23)NC(=O)[C@H](c2ccccc2)NC(=O)[C@@H]2C[C@@H](OC(=O)NCCN)CN2C(=O)[C@H](Cc2ccccc2)NC(=O)[C@H](Cc2ccc(OCc3ccccc3)cc2)NC1=O	34
C/C=C1\NC(=O)[C@H]2CSSCC/C=C/[C@H](CC(=O)N[C@H](C(C)C)C(=O)N2)OC(=O)[C@H](C(C)C)NC1=O	34
C[C@@H]1OC(=O)C[C@H](O)C[C@H](O)CC[C@@H](O)[C@H](O)C[C@H](O)C[C@]2(O)C[C@H](O)[C@@H](C(=O)O)[C@H](C[C@@H](O[C@@H]3O[C@H](C)[C@@H](O)[C@H](N)[C@@H]3O)/C=C/C=C/C=C/C=C/C=C/C=C/C=C/[C@H](C)[C@@H](O)[C@H]1C)O2	34
O=P1(N(CCCl)CCCl)NCCCO1	34
CCCC(C)(COC(N)=O)COC(N)=O	34
O=S(=O)(OC[C@H]1O[C@@H](O[C@]2(COS(=O)(=O)O[Al](O)O)O[C@H](OS(=O)(=O)O[Al](O)O)[C@@H](OS(=O)(=O)O[Al](O)O)[C@@H]2OS(=O)(=O)O[Al](O)O)[C@H](OS(=O)(=O)O[Al](O)O)[C@@H](OS(=O)(=O)O[Al](O)O)[C@@H]1OS(=O)(=O)O[Al](O)O)O[Al](O)O	34
COC(=O)C[C@](O)(CCCC(C)(C)O)C(=O)O[C@@H]1C(OC)=C[C@]23CCCN2CCc2cc4c(cc2[C@H]13)OCO4	33
COC(=O)[C@H]1[C@@H](c2ccc([123I])cc2)C[C@@H]2CC[C@H]1N2CCCF	33
O=C(O)C[C@H](O)C[C@H](O)/C=C/c1c(C2CC2)nc2ccccc2c1-c1ccc(F)cc1	33
CC1CNc2c(cccc2S(=O)(=O)N[C@@H](CCCNC(=N)N)C(=O)N2CC[C@@H](C)C[C@@H]2C(=O)O)C1	33
CCN(C(C)=O)c1cccc(-c2ccnc3c(C#N)cnn23)c1	33
CCOC(=O)Nc1ccc(NCc2ccc(F)cc2)cc1N	33
CCC1=C[C@@H]2CN(C1)Cc1c([nH]c3ccccc13)[C@@](C(=O)OC)(c1cc3c(cc1OC)N(C)[C@H]1[C@@](O)(C(=O)OC)[C@H](OC(C)=O)[C@]4(CC)C=CCN5CC[C@]31[C@@H]54)C2	33
CC[C@@H](C(N)=O)N1CCCC1=O	33
CCCC(=O)OCOC(=O)C1=C(C)NC(C)=C(C(=O)OC)C1c1cccc(Cl)c1Cl	33
CCN(CC)CCNC(=O)c1ccc(N)cc1	33
[Ca+2].[Cl-].[Cl-]	32
[N]=O	32
C1N2CN3CN1CN(C2)C3	32
CCCCN(CCCC)CC(O)c1cc(Cl)cc2c1-c1ccc(Cl)cc1/C2=C/c1ccc(Cl)cc1	32
OC[C@@H](O)[C@@H](O)[C@H](O)[C@H](O)CO	32
CC[C@H](C)[C@H](NC(=O)[C@H](CCC(=O)O)NC(=O)[C@H](CCC(=O)O)NC(=O)[C@H](Cc1ccccc1)NC(=O)[C@H](CC(=O)O)NC(=O)CNC(=O)[C@H](CC(N)=O)NC(=O)CNC(=O)CNC(=O)CNC(=O)CNC(=O)[C@@H]1CCCN1C(=O)[C@H](CCCNC(=N)N)NC(=O)[C@@H]1CCCN1C(=O)[C@H](N)Cc1ccccc1)C(=O)N1CCC[C@H]1C(=O)N[C@@H](CCC(=O)O)C(=O)N[C@@H](CCC(=O)O)C(=O)N[C@@H](Cc1ccc(O)cc1)C(=O)N[C@@H](CC(C)C)C(=O)O	32
O=C(O)CCCC[C@@H]1CCSS1	31
C[N+](C)(C)CCOC(N)=O	31
O=c1[nH]c2cc(Cl)ccc2o1	31
CCN[C@H]1CN(CCCOC)S(=O)(=O)c2sc(S(N)(=O)=O)cc21	31
C[C@@H](/C=C/[C@@H](C)[C@H]1CC[C@H]2/C(=C/C=C3C[C@@H](O)C[C@H](O)C3)CCC[C@@]21C)C(C)(C)O	31
Cc1nnc(C(=O)NC(C)(C)c2nc(C(=O)NCc3ccc(F)cc3)c(O)c(=O)n2C)o1	31
CO[C@H]1O[C@@H]2O[C@@]3(C)CC[C@H]4[C@H](C)CC[C@@H]([C@H]1C)[C@]42OO3	31
CN(CCOc1ccc(CC2SC(=O)NC2=O)cc1)c1ccccn1	31
C[N+]1(C)CCC(OC(=O)C(O)(c2ccccc2)C2CCCC2)C1	31
CCCCN(CCCC)CCC(O)c1cc2c(Cl)cc(Cl)cc2c2cc(C(F)(F)F)ccc12	30
O=C([O-])CC(O)(CC(=O)[O-])C(=O)[O-].O=C([O-])CC(O)(CC(=O)[O-])C(=O)[O-].[Mg+2].[Mg+2].[Mg+2]	30
O=C(C1CCCCC1)N1CC(=O)N2CCc3ccccc3C2C1	30
Cc1ccc(C(=O)Nc2ccc(CN3CCN(C)CC3)c(C(F)(F)F)c2)cc1C#Cc1cnc2cccnn12	30
COC(=O)C1=C(C)NC(C)=C(C(=O)O[C@H]2CCN(Cc3ccccc3)C2)[C@H]1c1cccc([N+](=O)[O-])c1	30
O=C(O)COc1ccc(C(=O)c2cccs2)c(Cl)c1Cl	30
CCCCCON=O	30
Cc1cccc([C@H](C)c2c[nH]cn2)c1C	30
O=[N+]([O-])OCC(CO[N+](=O)[O-])O[N+](=O)[O-]	30
CCN1CCN(C(=O)N[C@@H](C(=O)N[C@@H]2C(=O)N3[C@@H](C(=O)O)C(C)(C)S[C@H]23)c2ccccc2)C(=O)C1=O	30
CCc1ccc(CCOc2ccc(CC3SC(=O)NC3=O)cc2)nc1	30
CC1(C)S[C@@H]2[C@H](NC(=O)[C@H](NC(=O)N3CCN(S(C)(=O)=O)C3=O)c3ccccc3)C(=O)N2[C@H]1C(=O)O	30
O=C(O)CCCC[C@@H]1SC[C@@H]2NC(=O)N[C@H]12	30
[Cl-].[Cl-].[Mg+2]	30
Cc1cc(C)cc(OCC2CNC(=O)O2)c1	29
CC(=O)N=c1sc(S(N)(=O)=O)nn1C	29
O=NO	29
N#[N+][O-]	29
CCn1cc(C(=O)O)c(=O)c2cc(F)c(N3CCNCC3)cc21	29
CC(OC(=O)NCC1(CC(=O)O)CCCCC1)OC(=O)C(C)C	29
N=c1nc(O)c2c(CCc3ccc(C(=O)N[C@@H](CCC(=O)O)C(=O)O)cc3)c[nH]c2[nH]1	29
C#CCC(Cc1cnc2nc(N)nc(N)c2n1)c1ccc(C(=O)N[C@@H](CCC(=O)O)C(=O)O)cc1	29
O=C(NCC1CCCCN1)c1cc(OCC(F)(F)F)ccc1OCC(F)(F)F	29
CC(C)C1NC(=O)C(CCCCN)NC(=O)C(Cc2c[nH]c3ccccc23)NC(=O)C(Cc2ccc(O)cc2)NC(=O)C(NC(=O)C(N)Cc2ccc3ccccc3c2)CSSCC(C(=O)NC(C(N)=O)C(C)O)NC1=O	29
NS(=O)(=O)c1cc2c(cc1Cl)NC(C1CC3C=CC1C3)NS2(=O)=O	29
NC(N)=Nc1nc(CSCCC(N)=NS(N)(=O)=O)cs1	29
O=c1[nH]cc(F)c(=O)[nH]1	29
CC(C)OC(=O)[C@H](C)N[P@](=O)(OC[C@H]1O[C@@H](n2ccc(=O)[nH]c2=O)[C@](C)(F)[C@@H]1O)Oc1ccccc1	29
OC[C@H]1O[C@@H](c2ccc(Cl)c(Cc3ccc(O[C@H]4CCOC4)cc3)c2)[C@H](O)[C@@H](O)[C@@H]1O	28
CC(C)(Oc1ccc(CCNC(=O)c2ccc(Cl)cc2)cc1)C(=O)O	28
Cc1onc(-c2c(Cl)cccc2Cl)c1C(=O)N[C@@H]1C(=O)N2[C@@H](C(=O)O)C(C)(C)S[C@H]12	28
COCC1=C(C(=O)O)N2C(=O)[C@@H](NC(=O)/C(=N\OC)c3csc(N)n3)[C@H]2SC1	28
Cc1ncc([N+](=O)[O-])n1CCO	28
Cc1[nH]cnc1CN1CCc2c(c3ccccc3n2C)C1=O	28
NCCNCCNCCN	28
CCCNC(C)C(=O)Nc1ccccc1C	28
CO/N=C1\CN(c2nc3c(cc2F)c(=O)c(C(=O)O)cn3C2CC2)CC1CN	27
CC(C)(C)c1ccc(C(O)CCCN2CCC(C(O)(c3ccccc3)c3ccccc3)CC2)cc1	27
CN1CCc2cccc3c2[C@H]1Cc1ccc(O)c(O)c1-3	27
CC(=O)O[C@]1(C(C)=O)CC[C@H]2[C@@H]3C=C(C)C4=CC(=O)CC[C@]4(C)[C@H]3CC[C@@]21C	27
COc1cc(C(=O)NCc2ccc(OCCN(C)C)cc2)cc(OC)c1OC	27
COc1c(N2C[C@@H]3CCCN[C@@H]3C2)c(F)cc2c(=O)c(C(=O)O)cn(C3CC3)c12	27
O=C(CCCCCCC(=O)Nc1ccccc1)NO	27
CCC(C)CCCCC(=O)NC(CCNCS(=O)(=O)[O-])C(=O)NC(C(=O)NC(CCNCS(=O)(=O)[O-])C(=O)NC1CCNC(=O)C(C(C)O)NC(=O)C(CCNCS(=O)(=O)[O-])NC(=O)C(CCNCS(=O)(=O)[O-])NC(=O)C(CC(C)C)NC(=O)C(CC(C)C)NC(=O)C(CCNCS(=O)(=O)[O-])NC1=O)C(C)O	27
Cn1cnc([N+](=O)[O-])c1Sc1ncnc2nc[nH]c12	27
CCOc1ccc(Cc2cc([C@@H]3O[C@H](CO)[C@@H](O)[C@H](O)[C@H]3O)ccc2Cl)cc1	27
CN1[C@H]2CC[C@@H]1C[C@H](OC(=O)C(CO)c1ccccc1)C2	27
CSCCNc1nc(SCCC(F)(F)F)nc2c1ncn2[C@@H]1O[C@H](COP(=O)(O)OP(=O)(O)C(Cl)(Cl)P(=O)(O)O)[C@@H](O)[C@H]1O	27
CCN(CC)C(=S)SSC(=S)N(CC)CC	27
CO[C@@H]1[C@@H](O[C@@H]2O[C@H](C)[C@@H](O[C@H]3C[C@@](C)(O)[C@@H](O)[C@H](C)O3)[C@H](N(C)C)[C@H]2O)[C@@H](CC=O)C[C@@H](C)[C@@H](O[C@H]2CC[C@H](N(C)C)[C@H](C)O2)/C=C/C=C\C[C@@H](C)OC(=O)C[C@H]1O	27
O=C(O)c1cccnc1	27
O=c1nc[nH]c2c1ncn2[C@H]1CC[C@@H](CO)O1	26
O=[As]O[As]=O	26
C[N@+]12CC[C@H](CC1)C(OC(=O)C(O)(c1ccccc1)c1ccccc1)C2	26
CCCCS(=O)(=O)N[C@@H](Cc1ccc(OCCCCC2CCNCC2)cc1)C(=O)O	26
CCC(=O)NS(=O)(=O)c1ccc(-c2c(-c3ccccc3)noc2C)cc1	26
COc1cc2c(cc1Cc1cccc(Cl)c1F)c(=O)c(C(=O)O)cn2[C@H](CO)C(C)C	26
NS(=O)(=O)c1cc2c(cc1C(F)(F)F)NCNS2(=O)=O	25
CCCCC[C@H](O)/C=C/[C@H]1[C@H](O)C[C@@H]2O/C(=C\CCCC(=O)O)C[C@@H]21	25
N[C@@H](Cc1cc(I)c(Oc2cc(I)c(O)c(I)c2)c(I)c1)C(=O)O	25
CO/N=C(\C(=O)N[C@@H]1C(=O)N2C(C(=O)O)=C(COC(N)=O)CS[C@H]12)c1ccco1	25
O=C(O)CCNC(=O)c1ccc(/N=N/c2ccc(O)c(C(=O)O)c2)cc1	25
CC(=O)OCC[N+](C)(C)C	25
N#Cc1c(N(CC(=O)[O-])CC(=O)[O-])sc(C(=O)[O-])c1CC(=O)[O-].[Sr+2].[Sr+2]	25
CN(C)c1nc(N(C)C)nc(N(C)C)n1	25
CC(=O)O.CC(=O)O.CCN=C(O)[C@@H]1CCCN1C(=O)[C@H](CCCNC(=N)N)N=C(O)[C@H](CC(C)C)N=C(O)[C@@H](Cc1cn(Cc2ccccc2)cn1)N=C(O)[C@H](Cc1ccc(O)cc1)N=C(O)[C@H](CO)N=C(O)[C@H](Cc1c[nH]c2ccccc12)N=C(O)[C@H](Cc1cnc[nH]1)N=C(O)[C@@H]1CCC(O)=N1	25
C[C@@H]1NC(=O)[C@@H](N)CNC(=O)[C@H]([C@H]2CCN=C(N)N2)NC(=O)/C(=C\NC(N)=O)NC(=O)[C@H](CNC(=O)C[C@@H](N)CCCN)NC1=O.NCCC[C@H](N)CC(=O)NC[C@@H]1NC(=O)[C@H](CO)NC(=O)[C@@H](N)CNC(=O)[C@H]([C@H]2CCN=C(N)N2)NC(=O)/C(=C\NC(N)=O)NC1=O	25
CC(C)OC(=O)C(C)(C)Oc1ccc(C(=O)c2ccc(Cl)cc2)cc1	25
C[C@@H]1CCO[C@H]2Cn3cc(C(=O)NCc4ccc(F)cc4F)c(=O)c(O)c3C(=O)N21	25
CCCCCCCC(=O)CC[C@H]1[C@H](O)C[C@H](O)[C@@H]1C/C=C\CCCC(=O)O	24
Nc1ccc(C(=O)O)c(O)c1	24
CC(C)C[C@H](NC(=O)[C@@H](Cc1c[nH]c2ccccc12)NC(=O)[C@H](Cc1ccc(O)cc1)NC(=O)[C@H](CO)NC(=O)[C@H](Cc1c[nH]c2ccccc12)NC(=O)[C@H](Cc1c[nH]cn1)NC(=O)[C@@H]1CCC(=O)N1)C(=O)N[C@@H](CCCNC(=N)N)C(=O)N1CCC[C@H]1C(=O)NCC(N)=O	24
CC1(C)S[C@@H]2[C@H](NC(=O)[C@H](NC(=O)N3CCNC3=O)c3ccccc3)C(=O)N2[C@H]1C(=O)O	24
CN1[C@H]2CC[C@@H]1C[C@H](OC(=O)C(O)c1ccccc1)C2	24
CN1[C@H]2CC[C@@H]1C[C@H](OC(=O)[C@H](CO)c1ccccc1)C2	24
CCCCCOC(=O)Nc1nc(=O)n([C@@H]2O[C@H](C)[C@@H](O)[C@H]2O)cc1F	24
CCCCCN(C)CCC(O)(P(=O)(O)O)P(=O)(O)O	24
CC1(C)S[C@@H]2[C@H](NC(=O)[C@H](N)c3ccccc3)C(=O)N2[C@H]1C(=O)O	24
CCOC(=O)OC(C)OC(=O)[C@@H]1N2C(=O)[C@@H](NC(=O)[C@H](N)c3ccccc3)[C@H]2SC1(C)C	24
CC1(C)S[C@@H]2[C@H](NC(=O)[C@H](N)c3ccc(O)cc3)C(=O)N2[C@H]1C(=O)O	24
CN1CCC[C@H]1c1cccnc1	24
CC1=C(/C=C/C(C)=C\C=C\C(C)=C\C(=O)O)C(C)(C)CCC1	24
NC12CC3CC(CC(C3)C1)C2	24
c1cnc2cc3c(cc2n1)[C@H]1CNC[C@@H]3C1	23
CN(C)C(=O)OC1N=C(c2ccccc2)c2cc(Cl)ccc2N(C)C1=O	23
C[C@H]1CN(C[C@H](Cc2ccccc2)C(=O)NCC(=O)O)CC[C@@]1(C)c1cccc(O)c1	23
C[C@@](Cc1ccc(O)c(O)c1)(NN)C(=O)O	23
O=C(O[C@@H]1C[C@@H]2CC[C@H](C1)[N+]21CCCC1)C(O)(c1ccccc1)c1ccccc1	23
Cc1onc(-c2ccccc2Cl)c1C(=O)N[C@@H]1C(=O)N2[C@@H](C(=O)O)C(C)(C)S[C@H]12	23
CC1(C)S[C@@H]2[C@H](NC(=O)[C@H](C(=O)O)c3ccsc3)C(=O)N2[C@H]1C(=O)O	23
COc1cc(C(=O)NS(=O)(=O)c2ccccc2C)ccc1Cc1cn(C)c2ccc(NC(=O)OC3CCCC3)cc12	23
COc1cccc2c1C(=O)c1c(O)c3c(c(O)c1C2=O)C[C@@](O)(C(C)=O)C[C@@H]3O[C@H]1C[C@H](N)[C@H](O)[C@H](C)O1	23
O=C(OCCN1CCOCC1)c1cccnc1Nc1cccc(C(F)(F)F)c1	23
CCCCN1CCCC[C@H]1C(=O)Nc1c(C)cccc1C	23
O=C(Oc1ccccc1C(=O)O)c1ccccc1O	23
O=C(O)P(=O)(O)O	23
CCc1cc2c(s1)-n1c(C)nnc1CN=C2c1ccccc1Cl	22
C=CCN.ClCC1CO1	22
C=CC(=O)Nc1cc(Nc2nccc(-c3cn(C)c4ccccc34)n2)c(OC)cc1N(C)CCN(C)C	22
CS(=O)(=O)OCCCCOS(C)(=O)=O	22
CN(C)/N=N/c1[nH]cnc1C(N)=O	22
COc1cccc(OC)c1C(=O)N[C@@H]1C(=O)N2[C@@H](C(=O)O)C(C)(C)S[C@H]12	22
C[C@H]1COc2c(N3CCN(C)CC3)c(F)cc3c(=O)c(C(=O)O)cn1c23	22
N[C@@H](C(=O)N[C@@H]1C(=O)N2C(C(=O)O)=C(Cl)CS[C@H]12)c1ccccc1	22
NCCS	22
O=C1c2c(O)ccc(O)c2C(=O)c2c(NCCNCCO)ccc(NCCNCCO)c21	22
CCCCN1CCCCC1C(=O)Nc1c(C)cccc1C	22
CCOc1ccc(C[C@H]2NC(=O)CCSSC[C@@H](C(=O)N3CCC[C@H]3C(=O)N[C@@H](CCCN)C(=O)NCC(N)=O)NC(=O)[C@H](CC(N)=O)NC(=O)[C@H]([C@@H](C)O)NC(=O)[C@H]([C@@H](C)CC)NC2=O)cc1	22
CC(C)(O/N=C(\C(=O)N[C@@H]1C(=O)N2C(C(=O)[O-])=C(C[n+]3ccccc3)CS[C@H]12)c1csc(N)n1)C(=O)O	22
Nc1cc(Cl)c(NC2=NCCN2)c(Cl)c1	22
O=C1O[C@H]([C@@H](O)CO)C(O)=C1O	22
Cc1c(O)c(=O)ccn1C	22
Nc1nc(/C(=C/CC(=O)O)C(=O)N[C@@H]2C(=O)N3C(C(=O)O)=CCS[C@H]23)cs1	22
Cc1onc(-c2c(F)cccc2Cl)c1C(=O)N[C@@H]1C(=O)N2[C@@H](C(=O)O)C(C)(C)S[C@H]12	22
O=P(O)(O)C(Cl)(Cl)P(=O)(O)O	22
O=c1[nH]c(=O)n(C2CCCO2)cc1F	21
N[C@@H](Cc1cc(I)c(Oc2cc(I)c(O)c(I)c2)c(I)c1)C(=O)[O-].N[C@@H](Cc1cc(I)c(Oc2ccc(O)c(I)c2)c(I)c1)C(=O)[O-].[Na+].[Na+]	21
CN(C)CC[C@@H](c1ccc(Br)cc1)c1ccccn1	21
CC1(C)S[C@@H]2[C@H](NC(=O)C3(N)CCCCC3)C(=O)N2[C@H]1C(=O)O	21
C=C1C[C@@H]2[C@H](CC[C@]3(C)C(=O)CC[C@@H]23)[C@@]2(C)C=CC(=O)C=C12	21
N#CC(CCN1CCC(C(=O)O)(c2ccccc2)CC1)(c1ccccc1)c1ccccc1	21
CN(C)CCOC(=O)C(c1ccccc1)C1(O)CCCC1	21
O=P(O)(O)C(Sc1ccc(Cl)cc1)P(=O)(O)O	21
CC=CC1=C(C(=O)O)N2C(=O)[C@@H](NC(=O)[C@H](N)c3ccc(O)cc3)[C@H]2SC1	21
O=C(O)[C@H]1/C(=C/CO)O[C@@H]2CC(=O)N21	21
CC1=C(/C=C/C(C)=C/C=C/C(C)=C/C(=O)O)C(C)(C)CCC1	21
C[C@]12CC[C@H]3[C@@H](CC[C@H]4NC(=O)C=C[C@]34C)[C@@H]1CC[C@@H]2C(=O)Nc1cc(C(F)(F)F)ccc1C(F)(F)F	20
CN1[C@H]2CC[C@@H]1C[C@H](OC(c1ccccc1)c1ccccc1)C2	20
C[N+]1(C)[C@H]2C[C@H](OC(=O)[C@H](CO)c3ccccc3)C[C@@H]1[C@H]1O[C@@H]21	20
CC#CCC(C)[C@H](O)/C=C/[C@@H]1[C@H]2C/C(=C/CCCC(=O)O)C[C@H]2C[C@H]1O	20
N[C@@H](Cc1c[nH]c2ccccc12)C(=O)O	20
CC1(C)S[C@@H]2[C@H](NC(=O)Cc3ccccc3)C(=O)N2[C@H]1C(=O)O	20
CCc1nc(N)nc(N)c1-c1ccc(Cl)cc1	20
CNC(=C[N+](=O)[O-])NCCSCc1csc(CN(C)C)n1	20
CC(C)(C)C(=O)OCOC(=O)[C@@H]1N2C(=O)[C@@H](NC(=O)[C@H](N)c3ccccc3)[C@H]2SC1(C)C	20
O=C(O[C@@H]1C[C@@H]2C[C@H]3C[C@H](C1)N2CC3=O)c1c[nH]c2ccccc12	20
CO[C@@]12[C@H](COC(N)=O)C3=C(C(=O)C(C)=C(N)C3=O)N1C[C@@H]1N[C@@H]12	20
C[N+]1(C)CCCC(OC(=O)C(O)(c2ccccc2)c2ccccc2)C1	20
N[C@@H](Cc1ccc(N(CCCl)CCCl)cc1)C(=O)O	20
Cc1onc(-c2ccccc2)c1C(=O)N[C@@H]1C(=O)N2[C@@H](C(=O)O)C(C)(C)S[C@H]12	20
OC(CCN1CCCCC1)(c1ccccc1)C1CCCCC1	20
COc1ccc(CCN2CCC(Nc3nc4ccccc4n3Cc3ccc(F)cc3)CC2)cc1	20
Cc1nccn1CCC(C(N)=O)(c1ccccc1)c1ccccc1	20
O=C1CC[C@@]2(O)[C@H]3Cc4ccc(O)c5c4[C@@]2(CCN3CC2CC2)[C@H]1O5	20
NC(=O)NO	19
O=C(Nc1cccc2c(=O)cc(-c3nn[nH]n3)oc12)c1ccc(OCCCCc2ccccc2)cc1	19
O=S(=O)(NC[C@@H]1C[C@@H](OCc2ccc(Cl)cc2)CN1)c1cccc2cnccc12	19
CC(C)[N+](C)(CCOC(=O)C1c2ccccc2Oc2ccccc21)C(C)C	19
CO/N=C(\C(=O)N[C@@H]1C(=O)N2C(C(=O)O)=C(/C=C\c3scnc3C)CS[C@H]12)c1csc(N)n1	19
CO[C@@]1(NC(=O)C2SC(=C(C(N)=O)C(=O)O)S2)C(=O)N2C(C(=O)O)=C(CSc3nnnn3C)CS[C@@H]21	19
CC1(C)S[C@@H]2[C@H](N3C(=O)[C@@H](c4ccccc4)NC3(C)C)C(=O)N2[C@H]1C(=O)O	19
CC(C)(C)C(=O)OCOC(=O)[C@@H]1N2C(=O)[C@@H](N=CN3CCCCCC3)[C@H]2SC1(C)C	19
Cn1c(CCCC(=O)O)nc2cc(N(CCCl)CCCl)ccc21	19
[I-].[K+]	19
Cc1c(-c2ccccc2)oc2c(C(=O)OCCN3CCCCC3)cccc2c1=O	19
O=P(O)(O)C(O)(Cn1ccnc1)P(=O)(O)O	19
CO/N=C(\C(=O)N[C@@H]1C(=O)N2C(C(=O)O)=C(COC(C)=O)CS[C@H]12)c1csc(N)n1	19
O=C(CCCc1ccccc1)OCC(COC(=O)CCCc1ccccc1)OC(=O)CCCc1ccccc1	19
C=C1CC[C@H](O)C/C1=C/C=C1\CCC[C@@]2(C)[C@H]1CC[C@@H]2[C@H](C)CCCC(C)C	19
C[C@]12CC[C@@H]3c4ccc(OC(=O)N(CCCl)CCCl)cc4CC[C@H]3[C@@H]1CC[C@@H]2O	19
CC1(C)S[C@@H]2[C@H](N=CN3CCCCCC3)C(=O)N2[C@H]1C(=O)O	19
CCN(CC)CC(=O)Oc1ccc(NC(C)=O)cc1	19
S=c1nc[nH]c2nc[nH]c12	19
O=C1OC(OC(=O)c2cccnc2Nc2cccc(C(F)(F)F)c2)c2ccccc21	18
NC(=O)[C@@H]1CC[C@@H]2CN1C(=O)N2OS(=O)(=O)O	18
CN1C(=O)CN=C(c2ccccc2F)c2cc([N+](=O)[O-])ccc21	18
CNC(=O)c1cccc2cc(Oc3ccnc4cc(OCC5(N)CC5)c(OC)cc34)ccc12	18
CC12CC3CC(C)(C1)CC(N)(C3)C2	18
C[C@H]1O[C@H](O[C@@H]2[C@@H](CO)O[C@H](O[C@H]([C@H](O)CO)[C@H](O)[C@@H](O)C=O)[C@H](O)[C@H]2O)[C@H](O)[C@@H](O)[C@@H]1N[C@H]1C=C(CO)[C@@H](O)[C@H](O)[C@H]1O	18
NC(=O)c1cccnc1	18
C=C(CCC[C@H](N)C(=O)O)C(=O)O	18
CC[C@@H](C)[C@H]1O[C@]2(CC[C@@H]1C)C[C@@H]1C[C@@H](C/C=C(\C)[C@@H](O[C@H]3C[C@H](OC)[C@@H](O[C@H]4C[C@H](OC)[C@@H](O)[C@H](C)O4)[C@H](C)O3)[C@@H](C)/C=C/C=C3\CO[C@@H]4[C@H](O)C(C)=C[C@@H](C(=O)O1)[C@]34O)O2.CO[C@H]1C[C@H](O[C@H]2[C@H](C)O[C@@H](O[C@@H]3/C(C)=C/C[C@@H]4C[C@@H](C[C@]5(CC[C@H](C)[C@@H](C(C)C)O5)O4)OC(=O)[C@@H]4C=C(C)[C@@H](O)[C@H]5OC/C(=C\C=C\[C@@H]3C)[C@@]45O)C[C@@H]2OC)O[C@@H](C)[…	18
O=C(O)CCSC[C@H]1O[C@@H]2O[C@@H]3[C@@H](CSCCC(=O)O)O[C@H](O[C@@H]4[C@@H](CSCCC(=O)O)O[C@H](O[C@@H]5[C@@H](CSCCC(=O)O)O[C@H](O[C@@H]6[C@@H](CSCCC(=O)O)O[C@H](O[C@@H]7[C@@H](CSCCC(=O)O)O[C@H](O[C@@H]8[C@@H](CSCCC(=O)O)O[C@H](O[C@@H]9[C@@H](CSCCC(=O)O)O[C@H](O[C@H]1[C@H](O)[C@H]2O)[C@H](O)[C@H]9O)[C@H](O)[C@H]8O)[C@H](O)[C@H]7O)[C@H](O)[C@H]6O)[C@H](O)[C@H]5O)[C@H](O)[C@H]4O)[C@H](O)[C@H]3O	18
C=C1/C(=C\C=C2/CCC[C@@]3(C)[C@H]2CC[C@@H]3[C@H](C)CCCC(C)C)C[C@@H](O)C[C@@H]1O	18
CC(C)(O)c1ccccc1CC[C@@H](SCC1(CC(=O)O)CC1)c1cccc(/C=C/c2ccc3ccc(Cl)cc3n2)c1	18
CC(=O)OC(C)C[N+](C)(C)C	18
CCCCCCO[C@@H]1O[C@H](CO)[C@H](O)[C@H](O)[C@H]1O	18
CCC(C)CCCC(O)=N[C@@H](CCN)C(O)=N[C@H](C(O)=N[C@@H](CCN)C(O)=N[C@H]1CCN=C(O)C([C@@H](C)O)N=C(O)[C@@H](CCN)N=C(O)[C@H](CCN)N=C(O)[C@@H](CC(C)C)N=C(O)C(CC(C)C)N=C(O)[C@H](CCN)N=C1O)[C@@H](C)O	18
CO[C@@]1(NC(=O)C(C(=O)O)c2ccc(O)cc2)C(=O)N2C(C(=O)O)=C(CSc3nnnn3C)CO[C@@H]21	18
Clc1ccc(C(Cn2ccnc2)OCc2ccsc2Cl)c(Cl)c1	18
CO/N=C(\C(=O)N[C@@H]1C(=O)N2C(C(=O)O)=C(CSc3nc(=O)c(=O)[nH]n3C)CS[C@H]12)c1csc(N)n1	17
CC1(C)S[C@@H]2[C@H](NC(=O)C(C(=O)O)c3ccccc3)C(=O)N2[C@H]1C(=O)O	17
CC1(C)S[C@@H]2[C@H](NC(=O)[C@H](N=[N+]=[N-])c3ccccc3)C(=O)N2[C@H]1C(=O)O	17
O=C(c1ccc(F)c(F)c1Nc1ccc(I)cc1F)N1CC(O)([C@@H]2CCCCN2)C1	17
CC1(C)S[C@@H]2[C@H](NC(=O)COc3ccccc3)C(=O)N2[C@H]1C(=O)O	17
COc1cccc2c1C(=O)c1c(O)c3c(c(O)c1C2=O)C[C@@](O)(C(=O)CO)C[C@@H]3O[C@H]1C[C@H](N)[C@@H](O)[C@H](C)O1	17
CN(C)CCC(O)(c1ccccc1)c1ccccc1Cl	17
CCN(CC)CCOC(=O)C1(C2CCCCC2)CCCCC1	17
C=C(C)[C@@H]1CCC(C)=C[C@H]1c1c(O)cc(CCCCC)cc1O	17
CC(=O)[C@]1(O)Cc2c(O)c3c(c(O)c2[C@@H](O[C@H]2C[C@H](N)[C@H](O)[C@H](C)O2)C1)C(=O)c1ccccc1C3=O	17
NCCCC(O)(P(=O)(O)O)P(=O)(O)O	17
CCOC(=O)n1ccn(C)c1=S	17
CO[C@@]1(NC(=O)Cc2cccs2)C(=O)N2C(C(=O)O)=C(COC(N)=O)CS[C@@H]21	17
CCOc1cc([C@@H](CS(C)(=O)=O)N2C(=O)c3cccc(N=C(C)O)c3C2=O)ccc1OC	17
CCCSc1ccc2nc(NC(=O)OC)[nH]c2c1	17
COc1c2occc2cc2ccc(=O)oc12	17
N[C@H](C(=O)O)[C@H](O)c1ccc(O)c(O)c1	17
C[N+](C)([11CH3])CCO.[Cl-]	17
Cn1nnc2c(C(N)=O)ncn2c1=O	16
Cc1ccc(=O)n(-c2ccccc2)c1	16
COCCOC1C(O)C(COP(O)(=S)OC2C(COP(O)(=S)OC3C(COP(O)(=S)OC4C(COP(O)(=S)OC5C(COP(O)(=S)OC6CC(n7cc(C)c(=N)nc7O)OC6COP(O)(=S)OC6CC(n7cc(C)c(O)nc7=O)OC6COP(O)(=S)OC6CC(n7cc(C)c(O)nc7=O)OC6COP(O)(=S)OC6CC(n7cc(C)c(=N)nc7O)OC6COP(O)(=S)OC6CC(n7cnc8c(O)nc(=N)[nH]c87)OC6COP(O)(=S)OC6CC(n7cc(C)c(O)nc7=O)OC6COP(O)(=S)OC6CC(n7cc(C)c(=N)nc7O)OC6COP(O)(=S)OC6CC(n7cc(C)c(O)nc7=O)OC6COP(O)(=S)OC6CC(n7cnc8c(O)nc(=N…	16
C=CC1=C(C(=O)O)N2C(=O)[C@@H](NC(=O)/C(=N\OCC(=O)O)c3csc(N)n3)[C@H]2SC1	16
O=C(O)c1ccccc1	16
NC(N)=NCCCC(NC(=O)[C@H](N)CCCN=C(N)N)C(=O)N1CCCC1C(=O)N1C[C@H](O)CC1C(=O)NCC(=O)N[C@@H](Cc1cccs1)C(=O)N[C@@H](CO)C(=O)N1Cc2ccccc2CC1C(=O)N1C(C(=O)N[C@@H](CCCN=C(N)N)C(=O)O)C[C@@H]2CCCC[C@@H]21	16
CC(O)(CS(=O)(=O)c1ccc(F)cc1)C(=O)Nc1ccc(C#N)c(C(F)(F)F)c1	16
C=C[C@]1(C)C[C@@H](OC(=O)CS[C@H]2C[C@@H]3CC[C@H](C2)N3C)[C@]2(C)[C@H](C)CC[C@]3(CCC(=O)[C@H]32)[C@@H](C)[C@@H]1O	16
C[C@@H]1C[C@H]2[C@H]3[C@H]([C@@H](O)C[C@]2(C)[C@@]1(O)C(=O)CO)[C@@]1(C)C=CC(=O)C=C1C[C@H]3Cl	16
Cc1ccc2c(c1C)CN(C(=O)N(C)C)C[C@@H]2c1cccc(O)c1	16
COc1ccc(OC)c(CN(C)c2ccc3nc(N)nc(N)c3c2)c1	16
C[C@H]1CCC[C@H](O)CCCCCc2cc(O)cc(O)c2C(=O)O1	16
CC/C=C\C/C=C\C/C=C\C/C=C\C/C=C\CCCC(=O)OCC	16
Cc1cc(CNS(=O)(=O)c2cccc(N/C=C3\CCOC3=O)c2)nc(N)n1	16
CCCCCCCCCC(=O)N[C@@H](Cc1c[nH]c2ccccc12)C(=O)N[C@@H](CC(N)=O)C(=O)N[C@@H](CC(=O)O)C(=O)N[C@@H]1C(=O)NCC(=O)N[C@@H](CCCN)C(=O)N[C@@H](CC(=O)O)C(=O)N[C@H](C)C(=O)N[C@@H](CC(=O)O)C(=O)NCC(=O)N[C@H](CO)C(=O)N[C@@H]([C@H](C)CC(=O)O)C(=O)N[C@@H](CC(=O)c2ccccc2N)C(=O)O[C@@H]1C	16
CC1=C(/C=C/C(C)=C/C=C/C(C)=C\C(=O)O)C(C)(C)CCC1	16
C=C1CC[C@H](O)C/C1=C/C=C1\CCC[C@@]2(C)[C@H]1CC[C@@H]2[C@H](C)/C=C/[C@H](C)C(C)C	16
Nc1nc2c(ncn2COC(CO)CO)c(=O)[nH]1	16
Cl[223Ra]Cl	16
O=C1NC(=O)C(c2ccc(Oc3ccccc3)cc2)(N2CCN(c3ncccn3)CC2)C(=O)N1	16
CC(O)=Nc1c(I)c(C(=O)O)c(I)c(C(O)=NCCO)c1I	16
Nc1ccc(O)c(C(=O)O)c1	16
CN(C)c1cccc2c(S(N)(=O)=O)cccc12	16
CN(C)C(=O)Oc1cccc([N+](C)(C)C)c1	16
CN[C@@H]1Cc2cccc3[nH]c(=O)n(c23)C1	16
O=C(Nc1ccc(Cl)cc1)c1cc2ccccc2cc1OP(=O)(O)O	16
Cc1ccc(C#Cc2ccc(S(=O)(=O)N[C@H](Cc3c[nH]c4ccccc34)C(=O)O)s2)cc1	16
O=C(O)CC(S[Au])C(=O)[O-].[Na+]	16
COc1ccc(Cc2nccc3cc(OC)c(OC)cc23)cc1OC	16
O=C1CN(/N=C/c2ccc([N+](=O)[O-])o2)C(=O)N1	16
CCC1(c2ccccc2)C(O)=NC(=O)N=C1O.CN[C@@H](C)CC1CCCCC1	16
CC(C)(C#N)c1cc(Cn2cncn2)cc(C(C)(C)C#N)c1	16
O=S(=O)([O-])[O-].[Zn+2]	16
C[C@]12C[C@H](O)[C@@]3(F)[C@@H](C[C@H](F)C4=CC(=O)C=C[C@@]43C)[C@@H]1C[C@@H](O)[C@]2(O)C(=O)CO	16
OCCN1C[C@H](O)[C@@H](O)[C@H](O)[C@H]1CO	16
C=CC1=C(C(=O)O)N2C(=O)[C@@H](NC(=O)/C(=N\O)c3csc(N)n3)[C@H]2SC1	16
CC(C)(S)[C@@H](N)C(=O)O	16
Cc1ccc2c(c1)N=C1N(c3ccccc3)CC[C@@]1(O)C2=O	15
CC[C@@H](CO)NC(=O)[C@@H]1C=C2c3cccc4[nH]cc(c34)C[C@H]2N(C)C1	15
CCOC(=O)C(C)=O	15
c1cnc(N2CCN(Cc3ccc4c(c3)OCO4)CC2)nc1	15
c1cc2c(c(NC3=NCCN3)c1)CCCC2	15
Cc1cc(=O)oc2cc(O[C@@H]3SC[C@@H](O)[C@H](O)[C@H]3O)ccc12	15
CC(C)(COP(=O)(O)OP(=O)(O)OC[C@H]1O[C@@H](n2cnc3c(N)ncnc32)[C@H](O)[C@@H]1OP(=O)(O)O)[C@@H](O)C(=O)NCCC(=O)NCCSC(=O)c1ccc(O)cc1	15
C=C1C[C@@H]2CC[C@@]34C[C@H]5O[C@H]6[C@@H](O3)[C@H]3OC(CC[C@@H]3O[C@H]6[C@H]5O4)CC(=O)C[C@H]3[C@H](C[C@H]4O[C@@H](CC[C@@H]1O2)C[C@@H](C)C4=C)O[C@H](C[C@H](O)CN)[C@@H]3OC	15
CCCOc1ccc(-c2csc(-c3ccccc3Cl)c2CC(=O)NC(=N)N)cc1	15
C[C@H](N)C(=O)NCC(=O)N[C@H]1CSSC[C@@H](C(=O)O)NC(=O)[C@H](CO)NC(=O)[C@H]([C@@H](C)O)NC(=O)[C@H](Cc2ccccc2)NC(=O)[C@H]([C@@H](C)O)NC(=O)[C@H](CCCCN)NC(=O)[C@H](Cc2c[nH]c3ccccc23)NC(=O)[C@H](Cc2ccccc2)NC(=O)[C@H](Cc2ccccc2)NC(=O)[C@H](CC(N)=O)NC(=O)[C@H](CCCCN)NC1=O	15
NC(=O)c1ncn([C@@H]2O[C@H](CO)[C@@H](O)[C@H]2O)n1	15
CC1(C)S[C@@H]2[C@H](NC(=O)[C@H](N)c3ccccc3)C(=O)N2[C@H]1C(=O)OCOC(=O)[C@@H]1N2C(=O)C[C@H]2S(=O)(=O)C1(C)C	15
O=C1C(O)=C([C@H]2CC[C@H](c3ccc(Cl)cc3)CC2)C(=O)c2ccccc21	15
COc1ccc2[nH]cc(CCNC(C)=O)c2c1	15
Nc1nc(NC2CC2)c2ncn([C@H]3C=C[C@@H](CO)C3)c2n1	15
CN(C)C(=O)Oc1ccc[n+](C)c1	15
Clc1ccc(COC(Cn2ccnc2)c2ccc(Cl)cc2Cl)c(Cl)c1	15
CN(C)CCN(Cc1cccs1)c1ccccn1	15
O=C(O)CCc1nc2c(O)nc(=O)nc-2n(C[C@H](O)[C@H](O)[C@H](O)CO)c1O	15
Cc1c(C)c2c(c(C)c1O)CCC(C)(COc1ccc(CC3SC(=O)NC3=O)cc1)O2	15
N[C@@H](Cc1ccccc1)[C@H](O)CNS(=O)(=O)c1ccc2ccccc2c1	15
CC(O)=N[C@H]1[C@@H](O)O[C@H](CO)[C@@H](O)[C@@H]1O	15
N[C@@H](CSCC(=O)O)C(=O)O	15
Cc1cc(C(=O)NCCc2ccc(S(=O)(=O)NC(=O)NN3CCCCCC3)cc2)no1	15
CC(=O)c1sc(CCOP(=O)(O)OP(=O)(O)O)c(C)[n+]1Cc1cnc(C)nc1N	15
Nc1nc2c(c(=O)[nH]1)N(C=O)C(CNc1ccc(C(=O)N[C@@H](CCC(=O)O)C(=O)O)cc1)CN2	15
Cn1cc[nH]c1=S	15
CC[N+](C)(C)c1cccc(O)c1	15
CCOCCO	15
NC(=O)c1cn([C@@H](CO)CCn2ccc3ccc(NC(=O)NCc4ccccc4)cc32)cn1	15
Cc1cnc(C(=O)O)c[n+]1[O-]	15
C[C@H](NC(=O)OCc1ccccc1)C(=O)NC[P@@](=O)(O)O[C@@H](Cc1ccccc1)C(=O)O	15
CC(C)C[C@H](NC(=O)[C@H](CCc1ccccc1)NC(=O)CN1CCOCC1)C(=O)N[C@@H](Cc1ccccc1)C(=O)N[C@@H](CC(C)C)C(=O)[C@@]1(C)CO1	15
C[C@@H]1CC[C@H]2[C@@H](C)[C@H](OC(=O)CCC(=O)O)O[C@@H]3O[C@@]4(C)CC[C@@H]1[C@@]23OO4	15
c1ccc2c(c1)CCCC2C1=NCCN1	15
CCc1ccc(Nc2c(F)c(F)cc(F)c2F)c(CC(=O)O)c1	15
CO/N=C(\C(=O)N[C@@H]1C(=O)N2C(C(=O)O)=C(CSc3nnnn3C)CS[C@H]12)c1csc(N)n1	15
Nc1ncnc2c1ncn2[C@@H]1O[C@H](CO)[C@@H](O)[C@H]1O	15
CC(C(=O)O)c1ccc2oc(-c3ccc(Cl)cc3)nc2c1	15
CSCC[C@H](NC=O)C(=O)O	15
CCC[C@@H]1C[C@@H](C(O)=N[C@H]([C@@H](C)O)[C@H]2O[C@H](SC)[C@H](O)[C@@H](O)[C@H]2O)N(C)C1	15
CC(C)CCN(C[C@@H](O)[C@@H]1Cc2ccc(cc2)OCCCC(=O)N[C@@H](C(C)C)C(=O)N1)S(=O)(=O)c1ccccc1	15
CCCCCCCCCCNC(=O)NC1CCCCC1	15
OC[C@H]1NC[C@@H](O)[C@@H](O)[C@@H]1O	15
CCCCCCCCCCCC[N+](C)(C)CC(=O)[O-]	15
CCCCCC[C@@H](C)N=CO	15
O=C1CN2CCOC2(c2ccccc2Cl)c2cc(Cl)ccc2N1	15
Nc1cccc2c1CN(C1CCC(=O)NC1=O)C2=O	15
Cc1cc(-c2ccccc2)nnc1NCCN1CCOCC1	14
CN(C)C(=O)C(CCN1CCC(O)(c2ccc(Cl)cc2)CC1)(c1ccccc1)c1ccccc1	14
CCc1ccc(/C=C2\SC(N[C@H](C(=O)O)c3ccc(F)cc3)=NC2=O)o1	14
CCOP(=O)(OCC)C(=Cc1cc(C(C)(C)C)c(O)c(C(C)(C)C)c1)P(=O)(OCC)OCC	14
CCNc1nc(NC(C)(C)C)nc(SC)n1	14
CCNC(=O)c1noc(-c2cc(C(C)(C)C)c(O)cc2O)c1-c1ccc(CN2CCOCC2)cc1	14
O=P(O)(O)/C=C/CCSc1ccccc1O	14
CCOC(=O)C1(c2ccccc2)CCN(CCC(C#N)(c2ccccc2)c2ccccc2)CC1	14
[153Sm]	14
O=C([O-])[C@H](O)[C@@H](O)[C@H](O)[C@H](O)CO.O=C([O-])[C@H](O)[C@@H](O)[C@H](O)[C@H](O)CO.O=C([O-])[C@H](O)[C@@H](O)[C@H](O)[C@H](O)CO.[Cr+3]	14
Cc1c(-c2ccc(O)cc2)n(Cc2ccc(OCCN3CCCCCC3)cc2)c2ccc(O)cc12	14
CC1(C)NC(=O)N(c2ccc([N+](=O)[O-])c(C(F)(F)F)c2)C1=O	14
CC(C)OP(C)(=O)OC(C)C	14
C[C@H](O)[C@H](O)[C@@H](O)[C@@H](O)CO	14
Cc1cc(O)cc(C)c1C[C@H](NC(=O)[C@H](N)CCCNC(=N)N)C(=O)N[C@@H](CCCCN)C(=O)N[C@@H](Cc1ccccc1)C(N)=O	14
CC(C)(C(=O)c1cccnc1)c1cccnc1	14
CC(CC=O)CCCC(C)(C)O	14
C[C@H](CCC(=O)O)[C@H]1CC[C@H]2[C@H]3[C@H](C[C@H](O)[C@@]21C)[C@@]1(C)CC[C@@H](O)C[C@H]1C[C@H]3O	14
N#CCCN1C(=O)C(O)N=C(c2ccccc2F)c2cc(Cl)ccc21	14
NCC(=O)N1C[C@H](NC(=O)c2ccccc2)C[C@H]1C(=O)O	14
C[C@@H](O[P@H](C)=O)C(C)(C)C	14
O=NN(CCCl)C(=O)NCCCl	14
O=C(O)[C@H]1O[C@H](O)[C@H](O)[C@@H](O)[C@H]1O	14
Cc1nnc(SCC2=C(C(=O)O)N3C(=O)[C@@H](NC(=O)Cn4cnnn4)[C@H]3SC2)s1	14
COc1ccc2cccc(CCNC(C)=O)c2c1	14
CC1(C)CNc2cc(N=C(O)c3cccnc3NCc3ccncc3)ccc21	14
C[C@]12CC[C@@H]3[C@H]4CCC(=O)C(O)=C4CC[C@H]3[C@@H]1CC[C@@H]2OC(=O)CCC1CCCC1	14
CCc1nc(N)nc(N)c1-c1ccc2c3ccccc3n(CCCOC)c2c1	14
COc1ccc(O)cc1	14
CC(=O)Nc1cccc(-n2c(=O)n(C3CC3)c(=O)c3c(Nc4ccc(I)cc4F)n(C)c(=O)c(C)c32)c1	14
Cc1cccc(CNC(=O)[C@@H]2CCCN2C(=O)[C@H](N)Cc2ccccc2)c1	14
CCC(C)CCCCC(=O)N[C@@H](CCN)C(=O)N[C@H](C(=O)N[C@@H](CCN)C(=O)N[C@H]1CCNC(=O)[C@H]([C@@H](C)O)NC(=O)[C@H](CCN)NC(=O)[C@H](CCN)NC(=O)[C@H](CC(C)C)NC(=O)[C@@H](Cc2ccccc2)NC(=O)[C@@H](CCN)NC1=O)[C@@H](C)O	14
COC(=O)c1c(C)cc(Oc2cc(C)cc(O)c2O)cc1O	14
O=C1/C(=C2\Nc3ccc(S(=O)(=O)O)cc3C2=O)Nc2ccc(S(=O)(=O)O)cc21	14
Cn1c(=O)n(Cc2ccc(C(=O)O)cc2)c(=O)c2cc(C#CCc3ccccc3)ccc21	14
O=[N+]([O-])c1ccc(O[C@@H]2O[C@H](CO)[C@@H](O)[C@H](O)[C@H]2F)c([N+](=O)[O-])c1	14
C[C@@H](N=C(O)[C@@H](C)N=C(O)CCCC[C@H](N=C(O)CN)C(=O)O)C(=O)O	14
COC(=O)Nc1nc2ccc(C(=O)c3ccccc3)cc2[nH]1	14
CCN(CC)c1ccc2cc(C(=O)N/C=C\N3C(=O)CCC3=O)c(=O)oc2c1	14
CC(=O)Oc1ccc(C(c2ccc(OC(C)=O)cc2)c2ccccn2)cc1	14
O[C@@H]1Cc2c(cc3ccc4cccc5ccc2c3c45)[C@@H](O)[C@@H]1O	14
S=P(N1CC1)(N1CC1)N1CC1	14
COc1ccc(C2=N[C@@H](c3ccc(Cl)cc3)[C@@H](c3ccc(Cl)cc3)N2C(=O)N2CCNCC2)c(OC(C)C)c1	14
NC[C@H]1CC[C@H](C(=O)O)CC1	14
NCc1ccc(S(N)(=O)=O)cc1	14
C[C@@H](O)[C@H]1C(=O)N2C(C(=O)O)=C(SCC/N=C/N)C[C@H]12	14
O=C(O)CCCc1ccc(N(CCCl)CCCl)cc1	14
Cc1cn([C@H]2C=C[C@@H](CO)O2)c(=O)[nH]c1=O	14
COC1=C2C[C@@H](C)C[C@H](OC)[C@H](O)[C@@H](C)/C=C(\C)[C@H](OC(=N)O)[C@@H](OC)/C=C\C=C(/C)C(O)=NC(=CC1=O)C2=O	14
CC(C)C[C@H](NC(=O)c1ccc([N+](=O)[O-])cc1)C(=O)N1CCC[C@H]1C(=O)NCCCCN=C(N)N	14
CC[C@H](C)[C@H](NC(=O)[C@H]1O[C@@H]1C(=O)NCc1ccccc1)C(=O)N1CCC[C@H]1C(=O)O	14
CCC(CC)C(=O)Oc1ccccc1C(=O)OC	14
C#C[C@]1(O)CC[C@H]2[C@H]3[C@H](CC[C@@]21C)C1=C(CC(=O)CC1)C[C@H]3C	14
N=C(N)NCCCCCCC(=O)N[C@@H](O)C(=O)NCCCCNCCCN	14
Nc1ncnc2c1ncn2[C@H]1CC[C@@H](CO[P@](=O)(O)O[P@@](=O)(O)OP(=O)(O)O)O1	14
C[C@@H]1C(=O)O[C@H]2[C@H](O)[C@@]34[C@H]5C[C@@H](C(C)(C)C)[C@]36[C@@H](OC(=O)[C@@H]6O)O[C@@]4(C(=O)O5)[C@@]12O	14
C[C@@H]1O[C@H](O)[C@@H](O)[C@H](O)[C@@H]1O	14
C[C@H](CCc1ccc(C(N)=O)cc1)NCC(=O)c1ccc(F)cc1	14
CC(=O)Nc1ccc(C[C@H](NC(=O)[C@H](CO)NC(=O)[C@@H](Cc2cccnc2)NC(=O)[C@@H](Cc2ccc(Cl)cc2)NC(=O)[C@@H](Cc2ccc3ccccc3c2)NC(C)=O)C(=O)N[C@H](Cc2ccc(NC(C)=O)cc2)C(=O)N[C@@H](CC(C)C)C(=O)N[C@@H](CCCCNC(C)C)C(=O)N2CCC[C@H]2C(=O)N[C@H](C)C(N)=O)cc1	14
CCOc1ccc(NC(C)=O)cc1	14
C=C1/C(=C\C=C2/CCC[C@@]3(C)[C@H]2CC[C@@H]3[C@H](C)/C=C/[C@H](C)C(C)C)C[C@@H](O)C[C@@H]1O	14
O=C([O-])CC(O)(CC(=O)[O-])C(=O)[O-].O=C([O-])CC(O)(CC(=O)[O-])C(=O)[O-].O=C([O-])CC(O)(CC(=O)[O-])C(=O)[O-].O=P(O)(O)OP(=O)(O)O.O=P(O)(O)OP(=O)(O)O.O=P([O-])([O-])OP(=O)([O-])O.[Fe+3].[Fe+3].[Fe+3].[Fe+3]	14
Cc1ccc(OC/C(=C\C=O)Nc2cc(C[C@H](N)C(=O)O)c(O)cc2O)cc1	14
Cc1ccc(NS(=O)(=O)c2cccc(C#N)c2)c2[nH]cc(C#N)c12	14
Oc1c(Cl)cc(Cl)cc1Sc1cc(Cl)cc(Cl)c1O	14
Nc1nc(F)nc2c1ncn2[C@@H]1O[C@H](CO)[C@@H](O)[C@@H]1O	14
Cc1ncc(CO)c(CO)c1O	14
CCOC(=O)C1=C[C@]2(CC)CCCN3CCc4c(n1c1ccccc41)[C@@H]32	14
CCCCC1(COC(=O)CCC(=O)O)C(=O)N(c2ccccc2)N(c2ccccc2)C1=O	14
N[C@@H](Cc1ccccc1)C(=O)O	14
OC[C@H]1O[C@H](O[C@@H]2[C@@H](CO)O[C@H](O[C@@H]3[C@@H](CO)O[C@H](O)[C@H](O)[C@H]3O)[C@H](O)[C@H]2O)[C@H](O)[C@@H](O)[C@@H]1O	14
O=c1oc(Cl)c(Cl)c2ccccc12	14
O=C(Nc1ccccc1Oc1ccc(C(=O)O)c(C(=O)O)c1)c1cccc([N+](=O)[O-])c1	14
Cc1cc(CCCOc2c(Cl)cc(C3=NCCO3)cc2Cl)on1	14
COc1ccc(C[C@H](NC(=O)CC(C)(C)N)C(=O)N[C@@H](Cc2cnc[nH]2)C(=O)N[C@@H](CC2CCCCC2)[C@@H](O)[C@@H](O)CC(C)C)cc1	14
CCOC(=O)N1c2ccc(C(F)(F)F)cc2[C@@H](N(Cc2cc(C(F)(F)F)cc(C(F)(F)F)c2)C(=O)OC)C[C@H]1CC	13
O=[N+]([O-])OC[C@H](O[N+](=O)[O-])[C@@H](CO[N+](=O)[O-])O[N+](=O)[O-]	13
CCOc1ccc2ccccc2c1C(=O)NCB(O)O	13
COc1cc2cc(c1Cl)N(C)C(=O)C[C@H](OC(=O)[C@H](C)N(C)C(=O)CCC(C)(C)SSCCC(C(N)=O)S(=O)(=O)O)[C@]1(C)O[C@H]1[C@H](C)[C@@H]1C[C@@](O)(NC(=O)O1)[C@H](OC)C=CC=C(C)C2	13
CCCCCNC(=N)N/N=C/c1c[nH]c2ccc(OC)cc12	13
N[C@@H](COP(=O)(O)O)C(=O)O	13
CC[C@]1(O)CC[C@H]2[C@@H]3CCC4=CC(=O)CCC4=C3C=C[C@@]21CC	13
C[C@@H]1C[C@H]2[C@@H]3C[C@H](F)C4=CC(=O)C=C[C@]4(C)[C@@]3(F)[C@@H](O)C[C@]2(C)[C@@]1(O)C(=O)SCF	13
N=C(O)[C@H]1O[C@H](CO)[C@@H](O)[C@H](O)[C@H]1O	13
CC(C)NC(=N)NC(=N)Nc1ccc(Cl)cc1	13
CN[C@@H]1[C@H](O[C@H]2[C@H](O[C@@H]3[C@@H](NC(=N)N)[C@H](O)[C@@H](NC(=N)N)[C@H](O)[C@H]3O)O[C@@H](C)[C@]2(O)CO)O[C@@H](CO)[C@H](O)[C@H]1O	13
OCc1ccc(F)cc1F	13
Nc1ncnc2c1ncn2[C@@H]1O[C@H](CO)[C@@H](O)[C@H]1N	13
C[N+]1(CC(=O)c2ccc(-c3ccccc3)cc2)[C@H]2CC[C@@H]1C[C@H](OC(=O)[C@H](CO)c1ccccc1)C2	13
Nc1nc2c(ncn2[C@H]2C[C@H](O)[C@@H](COP(=O)(O)OP(=O)(O)O)O2)c(=O)[nH]1	13
C=C/C(C)=C/C=C/C(C)=C/C=C1/C(C)=CCCC1(C)C	13
O=c1cc(O)c(Cl)c[nH]1	13
Cc1ccc(C(=O)NC2CC2)cc1Nc1cc(=O)n(C)c2c1cnn2-c1ccc(F)cc1F	13
NC(=O)N1c2ccccc2C[C@H](O)c2ccccc21	13
C[C@]12C=CC(=O)C=C1CC[C@@H]1[C@@H]2CC[C@]2(C)[C@@H](O)CC[C@@H]12	13
COc1cc(Nc2nccc(N(C)c3ccc4c(C)n[nH]c4c3)n2)cc(OC)c1OC	13
O=Cc1ccccc1O[P@@](=O)(O)OCC1CCCCC1	13
O=C([O-])[O-].O=C([O-])[O-].O=C([O-])[O-].[La+3].[La+3]	13
CC1(C)CC[C@]2(NC(=O)C(C)(F)F)CC[C@]3(C)[C@H](C(=O)C=C4[C@@]3(C)CC[C@H]3C(C)(C)C(=O)C(C#N)=C[C@]43C)[C@@H]2C1	13
COc1cc2c(cc1Cl)C(c1cccc(Br)c1)=NCC2	13
CC(=O)N[C@H](Cc1ccc2ccccc2c1)C(=O)N[C@H](Cc1ccc(Cl)cc1)C(=O)N[C@H](Cc1cccnc1)C(=O)N[C@@H](CO)C(=O)N[C@@H](Cc1ccc(O)cc1)C(=O)N[C@H](CCCNC(N)=O)C(=O)N[C@@H](CC(C)C)C(=O)N[C@@H](CCCNC(=N)N)C(=O)N1CCC[C@H]1C(=O)N[C@H](C)C(N)=O	13
O=C(O)COc1cc(Cl)ccc1C(=O)NCc1cccc([N+](=O)[O-])c1	13
C=CCc1cccc(/C=N/NC(=O)CN2CCN(Cc3ccccc3)CC2)c1O	13
O=C(/C=C/C=C/c1ccc2c(c1)OCO2)N1CCCCC1	13
CNS(=O)(=O)Nc1ccc(-c2ccccc2)n(CC(=O)N[C@H](C(=O)C(F)(F)F)C(C)C)c1=O	13
Nc1nc2cc3[nH]cnc3cc2c(=O)[nH]1	13
CCS(=O)(=O)c1cccc(-c2cc(C(=O)NC3CCN(C)CC3)c(C)c3[nH]c4ncc(C)cc4c23)c1	13
Cc1c2oc3c(C)ccc(C(=O)N[C@@H]4C(=O)N[C@H](C(C)C)C(=O)N5CCC[C@H]5C(=O)N(C)CC(=O)N(C)[C@@H](C(C)C)C(=O)O[C@@H]4C)c3nc-2c(C(=O)N[C@@H]2C(=O)N[C@H](C(C)C)C(=O)N3CCC[C@H]3C(=O)N(C)CC(=O)N(C)[C@@H](C(C)C)C(=O)O[C@@H]2C)c(N)c1=O	13
O=C(O)c1ccc(-c2cc(Cl)ccc2Cl)o1	13
CC(=O)Nc1c[nH]nc1C(=O)Nc1ccc(F)cc1	13
Cn1nnnc1SCC1=C(C(=O)O)N2C(=O)[C@@H](NC(=O)[C@H](O)c3ccccc3)[C@H]2SC1	13
COC[C@]1(OC)CC[C@H]2[C@@H]3CCC4=CC(=O)CCC4=C3[C@@H](c3ccc(/C=N/O)cc3)C[C@@]21C	13
CCCCSC[C@H]1CN(Cc2c[nH]c3c(N)ncnc23)C[C@@H]1O	13
O=C1/C(=N\O)c2c(-c3ccccc3)cccc2N1Cc1cc(F)cc2c1OCOC2	13
CN1CC[C@]23c4c5ccc(OCCN6CCOCC6)c4O[C@H]2[C@@H](O)C=C[C@H]3[C@H]1C5	13
Nc1ncnc2c1ncn2[C@@H]1O[C@H](COP(=O)(O)CP(=O)(O)OC[C@H]2O[C@H](O)[C@H](O)[C@@H]2O)[C@@H](O)[C@H]1O	13
CC1(C)N[C@H](C(=O)O)CS1	13
N[C@@H](CCCC=O)C(=O)O	13
O=C(O)[C@@H]1O[C@H](O)[C@H](OS(=O)(=O)O)[C@@H](O)[C@H]1O	13
CCCCCCCCCCCCCCCC(=O)OC[C@H](COP(=O)([O-])OCCNC(=O)[C@H](C)NC(=O)CC[C@@H](NC(=O)[C@H](C)NC(=O)[C@@H](C)O[C@H]([C@H](C=O)NC(C)=O)[C@H](O)[C@H](O)CO)C(N)=O)OC(=O)CCCCCCCCCCCCCCC.O.[Na+]	13
CCN(CC)CCOc1ccc2nc(N(C)C)sc2c1	13
CN(N=O)C(=O)N[C@H]1[C@@H](O)O[C@H](CO)[C@@H](O)[C@@H]1O	13
CCOC(=O)NC	13
CC(O)=NCCSSCCN=C(O)[C@H]1CC[C@@H](N=C(O)c2nccnc2C(=O)O)CC1	13
COc1cc(CC(C)N)cc2c1OCO2	13
CC(=O)[C@H]1CC[C@H]2[C@@H]3C=CC4=CC(=O)CC[C@@]4(C)[C@@H]3CC[C@]12C	13
O=C(c1ccccc1Cl)c1cccnc1-c1nnn(Cc2cc(C(F)(F)F)cc(C(F)(F)F)c2)c1-c1ccncc1	13
[Fe]	13
CO[C@H]1[C@H]([C@@]2(C)O[C@@H]2CC=C(C)C)[C@]2(CC[C@H]1OC(=O)/C=C/c1ccc(OCCN(C)C)cc1)CO2	13
CN(C)C[C@H](O)COc1ccc(Nc2ncc(Br)c(Nc3ccccc3)n2)cc1	13
CN(C/C=C/COc1ccc(C(=O)c2ccc(Br)cc2)cc1)C1CC1	13
CC(C)(C)n1[nH+]c(-c2ccc(Cl)cc2)c2c(N)ncnc21	13
CC1=C2[N+]3=C(C=C4[N+]5=C(C(C)=C6N7[C@@H]8[C@H](CC(N)=O)[C@@]6(C)CCC(=O)NC[C@@H](C)OP(=O)([O-])O[C@@H]6[C@@H](CO)O[C@@H]([C@@H]6O)n6c[n+](c9cc(C)c(C)cc96)[Co-3]753(C[C@H]3O[C@@H](n5cnc6c(N)ncnc65)[C@H](O)[C@@H]3O)[N+]3=C1[C@@H](CCC(N)=O)[C@](C)(CC(N)=O)[C@]83C)[C@@H](CCC(N)=O)C4(C)C)[C@@H](CCC(N)=O)[C@]2(C)CC(N)=O	13
C#C[C@]1(O)CC[C@H]2[C@@H]3CCc4cc(OC5CCCC5)ccc4[C@H]3CC[C@@]21C	13
CCCCCCCCCCC1=C(O)C(=O)NC1=O	13
CCOC(=O)[C@H](C)C[C@@H](Cc1ccc(-c2ccccc2)cc1)NC(=O)CCC(=O)O	13
[Ac]	13
CN1CC[C@@H](NC(=O)Nc2ccc(C#N)cc2)C[C@@H]1c1nc2ccccc2[nH]1	13
C[C@H](CCC(=O)O)[C@H]1CC[C@H]2[C@H]3[C@H](CC[C@@]21C)[C@@]1(C)CC[C@@H](O)C[C@H]1C[C@H]3O	13
CCCC(C)C1(CC)C(=O)NC(=S)NC1=O	13
CCO[C@H](COc1ccc(C(F)(F)F)cc1)CSc1ccc(OCC(=O)O)c(C)c1	13
O=C(CO)[C@@H](O)[C@H](O)COP(=O)(O)O	13
COc1nc(N)nc2c1ncn2[C@@H]1O[C@H](CO)[C@@H](O)[C@@H]1O	13
O=c1ccc2c([nH]1)CCC[C@H]2NCCCCCCCCCCNc1c2c(nc3ccccc13)CCCC2	13
CC/C(=C(\c1ccc(O)cc1)c1ccc(OCCN(C)C)cc1)c1ccccc1	13
NS(=O)(=O)c1ccc2c(c1)CNCC2	13
O=C(O)C[C@H]1CC[C@H](c2ccc(-c3ccc(Nc4ccc(C(F)(F)F)nc4)cn3)cc2)CC1	13
Nc1cccc2c(S(=O)(=O)O)cccc12	13
CC(CCc1ccc2c(c1)OCO2)NN	13
O=C(C(c1ccccc1)c1ccccc1)N1CCN(CC(O)COc2cccc3ncccc23)CC1	13
O=P(O)(O)OC[C@@H](O)[C@@H](O)CCO	13
Cc1cccc2c1C(=O)N(c1ccc(C#N)cc1)C2=O	13
CC1=C2C(=O)c3c(O)cccc3C=C2C[C@@H](CC(=O)O)O1	13
CN(Cc1ccc(Cl)cc1)S(=O)(=O)c1ccc(S(N)(=O)=O)cc1	13
CC(C(=O)O)c1ccc2c(c1)CC(=O)c1ccccc1S2	13
C[C@]12OO[C@](CCC(=O)O)(c3ccccc31)c1ccccc12	13
O=C(O)c1[nH]c(O)c2c1c1c3ccccc3[nH]c1c1[nH]c3ccccc3c12	13
CCN(CC)CCN=C(O)c1cc(Br)c(N)cc1OC	13
COc1cc(N(C)C[C@H]2CCC3=C(C2)C(N)=N[C@H](N)N3)cc(OC)c1OC	13
Cc1cc(N2CCCS2(=O)=O)c2oc(-c3ccc(O)c(O)c3)c(O)c(=O)c2c1	13
CCOC(=O)C(CCN1CCOCC1)(c1ccccc1)c1ccccc1	13
O=C([O-])CC(O)(CC(=O)[O-])C(=O)[O-].[K+].[K+].[K+]	13
CCCCCCCC/C=C/CCCCCCCC(=O)O	13
C[N+]1(C)[C@H]2CC(OC(=O)[C@H](CO)c3ccccc3)C[C@H]1C1OC12.[Br-]	13
CN(C)CCNC(=O)COc1c2cccc1Cc1cccc(c1OCC(=O)NCCN(C)C)Cc1cccc(c1OCC(=O)NCCN(C)C)Cc1cccc(c1OCC(=O)NCCN(C)C)C2	13
CCO/N=C(\C(=O)N[C@@H]1C(=O)N2C(C(=O)[O-])=C(Sc3nc(-c4cc[n+](C)cc4)cs3)CS[C@H]12)c1nsc(NP(=O)(O)O)n1	13
Cc1nc(COP(=O)(O)O)cc(CN(CCN(CC(=O)[O-])Cc2cc(COP(=O)(O)O)nc(C)c2O)CC(=O)[O-])c1O.[Mn+2]	13
C[C@@H](C(=O)N1CCOCC1)N1CC[C@H](NS(=O)(=O)c2cc3ccc(Cl)cc3s2)C1=O	13
N=C1NC(=O)/C(=C/c2ccc(-c3ccc(S(N)(=O)=O)c(C(F)(F)F)c3)o2)S1	13
Cc1nc(=O)c2cc(CN(C)c3ccc(C(=O)N[C@@H](CCC(=O)O)C(=O)O)s3)ccc2[nH]1	13
COc1c(O)ccc2c1cc([N+](=O)[O-])c1c(C(=O)O)cc3c(c12)OCO3	13
[131I-]	13
COc1cc(CN(C)c2cnc3nc(N)nc(N)c3c2)cc(OC)c1	13
CCCC(=O)O[C@H]1CN2CC[C@H](O)[C@@H]2[C@@H](O)[C@@H]1O	13
CC(C)(C)c1onc([O-])c1C[C@H](N)C(=O)O	13
Nc1ncnc2c1ncn2[C@@H]1O[C@H](COP(=O)(O)O)[C@@H](OP(=O)(O)O)[C@H]1O	13
CN1c2ccccc2C(NCCCCCCC(=O)O)c2ccc(Cl)cc2S1(=O)=O	13
CN(C)C(=S)SC(=S)N(C)C	13
OC[C@H](O)[C@@H](O)CO	13
NNC(=O)c1cn2ccc3ccccc3c2n1	13
O=C(O)CNC(=O)[C@H](CS)NC(=O)OCc1ccccc1	13
CC(C)[C@@H]1NC(=O)CCCCOc2ccc(cc2)C[C@@H](C(=O)O)NC1=O	13
CCC(C)CC(C)CCCCCCCCC(=O)N[C@H]1C[C@@H](O)[C@@H](NCCN)NC(=O)[C@@H]2[C@@H](O)CCN2C(=O)[C@H]([C@H](O)CCN)NC(=O)[C@H]([C@H](O)[C@@H](O)c2ccc(O)cc2)NC(=O)[C@@H]2C[C@@H](O)CN2C(=O)[C@H]([C@@H](C)O)NC1=O	13
N[C@@H](CCC(=O)N[C@@H](CS[C@@H]1c2ccccc2-c2ccccc2[C@H]1O)C(=O)NCC(=O)O)C(=O)O	13
O=[N+]([O-])c1cccc(B(O)O)c1	13
C[C@]12C/C(=C/O)C(=O)C[C@@H]1CC[C@@H]1[C@@H]2CC[C@@]2(C)[C@H]1CC[C@]2(C)O	13
O=C(O)[C@@H](O)Cc1c[nH]c2ccccc12	13
CNCc1cc(-c2ccccc2F)n(S(=O)(=O)c2cccnc2)c1	13
CC(=O)C[C@@H](c1ccccc1)c1c(O)c2ccccc2oc1=O	13
O=C1c2cc3c(cc2O[C@@H]2CCCN12)OCCO3	13
Cc1cc(-n2ncc(=O)[nH]c2=O)cc(C)c1Oc1ccc(O)c(C(C)C)c1	13
N=C(N)NCc1ccc(B2OC[C@@H](CO)O2)cc1	13
O=C(O)c1sccc1S(=O)(=O)Nc1ccc(Cl)cc1	13
O=C(O)CCC(=O)C(=O)O	13
OCCCCCCBr	13
C[C@](O)(COc1ccc(Cl)c(F)c1)C(=O)Nc1ccc(C#N)c(C(F)(F)F)c1	13
CCCCCCCCCC[N+](C)(C)[O-]	13
CC(C)=CCC[N@H+](C)[C@@H]1CC=C(C)CC1	13
CCN(CC)CCS(=O)(=O)[C@@H]1CCN2C(=O)c3coc(n3)CC(=O)C[C@H](O)/C=C(C)/C=C\CN=C(O)/C=C/[C@@H](C)[C@@H](C(C)C)OC(=O)[C@@H]12	13
O=c1cc(-c2ccccc2)oc2ccc3ccccc3c12	13
C/C=C/C[C@H](C(C)=O)n1cc([C@@](C)(NC(=O)c2ccccc2)C(C)C)nn1	13
O=[N+]([O-])c1cc([As](=O)(O)O)ccc1O	13
CC(=O)[O-].CC(=O)[O-].[Zn+2]	13
O=C(O)C(=O)Nc1ccc(I)cc1C(=O)O	13
CO/N=C/[C@@H]1[C@@H](c2ccc(Cl)c(Cl)c2)C[C@@H]2CC[C@H]1N2C	13
CCC1C(C)=NN=C(c2ccc(OC)c(OC)c2)c2cc(OC)c(OC)cc21	13
O=C(O)c1ccc(O)cc1	13
Nc1nc(=S)c2[nH]cnc2[nH]1	13
Cc1n[nH]c2ccc(-c3cncc(OC[C@@H](N)Cc4ccccc4)c3)cc12	13
O=C1OC(c2ccc(O)cc2)(c2ccc(O)cc2)c2ccc([N+](=O)[O-])c3cccc1c23	13
C=C(C=N)CCc1ccc(F)cc1	13
O=C1C[C@@H](c2ccc(O)cc2)Oc2ccccc21	13
COc1cc(N(C)Cc2cnc3nc(N)nc(N)c3c2C)cc(OC)c1OC	13
OC(CCCN1CCCCC1)(c1ccccc1)c1ccccc1	13
CC(=O)N[C@@H](CS)C(=O)[O-].CC(=O)N[C@@H](CS)C(=O)[O-].[Mg+2]	13
COc1cc(CN(C)c2cnc3nc(N)nc(N)c3c2)cc(OC)c1OC	12
NC[C@H](O)CNc1ccc([N+](=O)[O-])c2cccnc12	12
CSCCC(=O)C1=N/C(=C/c2ccc([O-])cc2)C(=O)N1CC=O	12
CCOC(=O)c1ccc(OCCCC2CCN(c3ccc(C)nn3)CC2)cc1	12
COc1cccc(OC)c1C([O-])=N[C@H](C(=O)OC[C@H](N)C(=O)[O-])[C@@H]1N[C@@H](C(=O)O)C(C)(C)S1	12
C[C@H](COc1ccccc1)N[C@H](C)[C@@H](O)c1ccc(O)cc1	12
CC[C@H]1OC(=O)[C@H](C)[C@@H](O[C@H]2C[C@@](C)(OC)[C@@H](O)[C@H](C)O2)[C@H](C)[C@@H](O[C@@H]2O[C@H](C)C[C@H](N(C)C)[C@H]2O)[C@](C)(O)C[C@@H](C)[C@@H]2N[C@@H](COCCOC)O[C@H]([C@H]2C)[C@]1(C)O	12
Cc1c(C)c2c(c(C)c1O)CCC(C)(C)O2	12
Cc1c(F)c(Oc2cccc(C(=N)N)c2)[nH+]c(Oc2cccc(C(=N)N)c2)c1F	12
O=NN(CCCl)C(=O)NC1CCCCC1	12
C[C@@H](C[C@@H](C)CO)[C@H](O)[C@@H](C)C(=O)C[P@H](=O)O	12
CCCCC/C=C\C/C=C\[C@H](O)CC(=O)CCCCC(=O)O	12
O=CNc1ccc2[nH]c3cc(-c4ccccc4Cl)c4c(c3c2c1)C(=O)NC4=O	12
NC(=O)[C@@H](N)CCC(=O)O	12
Nc1nc(Cl)nc2c1ncn2[C@@H]1O[C@H](CO)[C@@H](O)[C@@H]1F	12
CCc1nc(N)nc(N)c1-c1ccccc1	12
CC(=O)OC/C=C(C)/C=C/C=C(C)\C=C\C1=C(C)CCCC1(C)C	12
O=P(O)(O)OC[C@@H](O)[C@@H](O)[C@H](O)[C@@H](O)CO	12
Cc1ccc(O)c(O)c1	12
COc1ncc(OC)c2c(C(=O)C(=O)N3CCN(C(=O)c4ccccc4)CC3)c[nH]c12	12
Cc1c(CCO)c(=O)oc2cc(O)ccc12	12
O=C1CN=C(c2ccccc2)c2cc(Cl)ccc2N1CC(F)(F)F	12
OC[C@H]1O[C@@H](O[C@@H]2[C@@H](CO)O[C@@H](O)[C@@H](O)[C@H]2O)[C@@H](O)[C@@H](O)[C@@H]1O	12
O=C(N[C@H]1CCCNC1)c1n[nH]cc1NC(=O)c1c(F)cccc1F	12
C[As](C)(=O)O	12
N=C(N)c1ccc(CNC(=O)[C@@H]2CCCN2C(=O)COC2CCCC2)cc1	12
O=P(O)(O)O[C@H]1[C@@H](O)[C@@H](OP(=O)(O)O)[C@H](O)[C@@H](O)[C@@H]1OP(=O)(O)O	12
Cc1cc(C#Cc2ccccc2CNn2ccoc2=O)nc(N)n1	12
C1CCC2(C1)C1CN(CC3CC3)CC2CN(CC2CC2)C1	12
COc1cccc2c1C(=O)c1c(O)c3c(c(O)c1C2=O)C[C@@](O)(CCO)C[C@@H]3O[C@H]1C[C@H](N)[C@H](O)[C@H](C)O1	12
CN(CCCl)CCCl	12
CCOCn1c(Cc2cc(C)cc(C)c2)c(C(C)C)c(=O)[nH]c1=O	12
CNS(=O)(=O)c1ccc(-c2ccc(/C=C3\SC(=N)NC3=O)o2)cc1	12
C[C@](O)(COc1c(F)c(F)c(F)c(F)c1F)C(=O)Nc1ccc([N+](=O)[O-])c(C(F)(F)F)c1	12
O=C(O)c1ccc([Hg]O)cc1	12
Cc1ncc(COP(=O)(O)O)c(C/N=C(\C=C\CP(=O)(O)O)C(=O)O)c1O	12
NCC(=O)N1CCC[C@H]1C(O)=N[C@@H](CCC(=O)O)C(=O)O	12
NC(COC(O)=NCCCN1CCN(CCCN=C(O)c2cc(OC3OC(CO)C(O)C(O)C3O)cc([N+](=O)[O-])c2)CC1)COC(O)=NCCCN1CCN(CCCN=C(O)c2cc(O[C@H]3O[C@H](CO)[C@H](O)[C@H](O)[C@H]3O)cc([N+](=O)[O-])c2)CC1	12
COC(O)=Nc1nc2ccc(Sc3ccc(NC(=O)[C@H](C)N)cc3)cc2[nH]1	12
C[C@@H]1c2cc(O)ccc2O[C@@H](c2ccc(OCCN3CCCC3)cc2)[C@H]1c1ccc(O)cc1	12
OCCCO	12
CC(=O)O[C@H]1C(=O)[C@]2(C)[C@@H](O)C[C@H]3OC[C@@]3(OC(C)=O)[C@H]2[C@H](OC(=O)c2ccccc2)[C@]23OC(=O)O[C@H]2[C@H](OC(=O)[C@H](O)[C@H](CC(C)C)NC(=O)OC(C)(C)C)C(C)=C1C3(C)C	12
CCS/C(N)=N/c1ccc(C(F)(F)F)cc1	12
CC(C)C[C@@H](NC(=O)N1CCOCC1)C(=O)N[C@@H](/C=C/S(=O)(=O)c1ccccc1)CCc1ccccc1	12
COCCOCCOC	12
CCCN(c1ccncc1F)n1cc(C)c2ccccc21	12
CO[C@@]1(NC(=O)CSCC#N)C(=O)N2C(C(=O)O)=C(CSc3nnnn3C)CS[C@@H]21	12
CC(=O)O	12
Nc1ccn([C@@H]2O[C@H](CO)[C@@H](O)[C@H]2O)c(=O)c1	12
CC(O)COCC1OC(OC2C(COCC(C)O)OC(OCC(C)O)C(OCC(C)O)C2OCC(C)O)C(OCC(C)O)C(OCC(C)O)C1OCC(C)O	12
Cc1cccnc1	12
C[C@H](O)[C@H](O)[C@H]1CNc2nc(N)[nH]c(=O)c2N1	12
Nc1ncccc1OCc1ccccc1	12
C[C@]12CC[C@H]3[C@@H](CC[C@H]4CC(=O)C=C[C@@]43C)[C@@H]1CCC2=O	12
Oc1ccc(I)cc1	12
N[C@@H](Cc1cccs1)C(=O)O	12
[Mn+2]	12
C[C@]12O[C@H](C[C@]1(O)CO)n1c3ccccc3c3c4c(c5c6ccccc6n2c5c31)CNC4=O	12
CCN(C(=O)c1c(O)c2c(Cl)cccc2n(C)c1=O)c1ccccc1	12
CC1CCc2cc(F)cc3c(=O)c(C(=O)O)cn1c23	12
CC[C@H](c1ccc2cc(OC)ccc2c1)C(C)(C)C(=O)O	12
C[C@H](O)C(O)=Nc1c(I)c(C(O)=NC(CO)CO)c(I)c(C(O)=NC(CO)CO)c1I	12
CC(C)CCn1c(=O)c(C2=NS(=O)(=O)c3ccccc3N2)c(O)c2ccccc21	12
OC1=Nc2cc(OCCCCN3CCN(c4cccc(Cl)c4Cl)CC3)ccc2OC1	12
CC[C@@H](O)/C=C/C=C\C[C@@H](O)/C=C/C=C/C=C\[C@@H](O)CCCC(=O)O	12
C#C[C@]1(O)C=C[C@H]2[C@@H]3CCC4=CC(=O)CC[C@@H]4[C@H]3CC[C@@]21CC	12
O=c1[nH]c2ccc(Cl)cc2c(N[C@@H]2C[N@]3CC[C@@H]2CC3)c1-c1nc2ccccc2[nH]1	12
Nc1ccn([C@H]2C[C@H](O)[C@@H](COP(=O)(O)OP(=O)(O)OP(=O)(O)O)O2)c(=O)n1	12
CCCCCCCCCCCCCCCCCCCCCCCCCCCCO	12
CCCCCCCCCCCCCCCC(=O)NCCO	12
Oc1cc(O)cc(O)c1	12
CC=CCC=CCCC(=O)[C@H]1O[C@H]1C(N)=O	12
C[C@H](CN)C(=O)[O-]	12
O=C(O)CCCNC=C1N=C(c2ccccc2)OC1=O	12
NC1(C(=O)O)CC1	12
O=[N+]([O-])c1cccc(O[C@H]2O[C@H](CO)[C@H](O)[C@H](O)[C@H]2O)c1	12
O=P(O)(O)OC[C@H]1O[C@@H](n2cnc3cncnc32)[C@H](O)[C@@H]1O	12
Nc1ccccc1O	12
[82Rb+]	12
O[Sb](O)O	12
CC[C@H](C)[C@H](NC(=O)[C@H](CCC(N)=O)NC(=O)[C@H](C)NC(=O)[C@H](CCC(N)=O)NC(=O)[C@H](CCC(=O)O)NC(=O)[C@H](CC(C)C)NC(=O)[C@H](CC(C)C)NC(=O)[C@H](C)NC(=O)[C@@H](NC(=O)[C@@H](NC(=O)[C@H](CCCCN)NC(=O)[C@H](CCC(N)=O)NC(=O)[C@H](CCC(=O)O)NC(=O)[C@H](Cc1c[nH]c2ccccc12)NC(=O)[C@H](CCC(=O)O)NC(=O)[C@H](CCC(N)=O)NC(=O)[C@H](Cc1c[nH]c2ccccc12)NC(C)=O)[C@@H](C)CC)[C@@H](C)O)C(=O)N[C@@H](CCC(N)=O)C(=O)N[C@@H](…	12
Cc1cc(O)cc(C)c1Cl	12
O=C([O-])/C=C(/CC(=O)[O-])C(=O)[O-]	12
CC(=O)CCC1C(=O)N(c2ccccc2)N(c2ccccc2)C1=O	12
NC[C@H](c1ccccc1)c1ccc(Cl)cc1	12
C[C@H](O)[C@H](O)C1=Nc2c(O)nc(=N)[nH]c2NC1	12
COC(=O)O[C@@]12CO[C@@H]1C[C@H](O)[C@@]1(C)C(=O)[C@H](OC(C)=O)C3=C(C)[C@@H](OC(=O)[C@H](O)[C@@H](NC(=O)OC(C)(C)C)C(C)(C)C)C[C@@](O)([C@@H](OC(=O)c4ccccc4)[C@@H]12)C3(C)C	12
CCC(C)(C)C(=O)O[C@H]1C[C@@H](C)C=C2C=C[C@H](C)[C@H](CC[C@@H]3C[C@@H](OC(C)=O)CC(=O)O3)[C@H]21	12
Cc1c(CC(N)=O)c2cc(OCCCP(=O)(O)O)ccc2n1Cc1ccccc1	12
N=c1nc(O)c2ncn([C@@H]3O[C@H](COP(=O)(O)CP(=O)(O)O)[C@@H](O)[C@H]3O)c2[nH]1	12
CC(O)CCOCCC(C)O	12
C[Te]CC(=O)[O-]	12
C#CCCCn1c(Cc2cc(OC)ccc2OC)nc2c(N)nc(F)nc21	12
Oc1ccc(CCCCNC[C@H](O)c2ccc(O)c(O)c2)cc1	12
CO/C=C\[C@H](N)C(=O)O	12
CCC(CC)n1ccc2c3c(N)nc(N)nc3ccc21	12
O=P([O-])([O-])F.[Na+].[Na+]	12
CC[C@H](C(=O)N1CCCC[C@H]1C(=O)O[C@H](CCc1ccc(OC)c(OC)c1)c1cccc(OCC(=O)O)c1)c1cc(OC)c(OC)c(OC)c1	12
Cc1nc2c(N)nc3cccnc3c2n1CC(C)C	12
N=C(N)NCCC[C@H](N)C(=O)O.N[C@@H](CCC(=O)O)C(=O)O	12
C=C1CS[C@H]([C@@H](C=O)N=C(O)/C(=N\OC(C)(C)C(=O)O)c2csc(=N)[nH]2)N=C1C(=O)O	12
CC(O)=N[C@@H](Cc1ccc(Cl)cc1)[B-](O)(O)OC[C@H](N)C(=O)O	12
CCCCCCCCCCCCCCCC(=O)O[C@H](COC(=O)CCCCCCCCCCCC)CO[C@@H]1O[C@@H](CO)[C@H](O)[C@H](O)[C@@H]1O	12
C[C@]12CC[C@H]3[C@@H](CC[C@H]4C[C@@H](O)CC[C@@]43C)[C@@H]1C[C@@H](Br)C2=O	12
C[Si]1(C)O[Si](C)(C)O[Si](C)(C)O[Si](C)(C)O[Si](C)(C)O1	12
CC(C)=CCn1cnc(N)c2ncnc1-2	12
CC(C)OC(=O)CCC[C@H]1CC[C@H]2[C@H](C[C@@H](O)[C@@H]2/C=C/[C@@H](O)COc2cc(F)ccc2F)OC1	12
C=C(O[C@H]1C=CC=C(C(=O)[O-])[C@@H]1O)C(=O)[O-]	12
CCOC(=O)/C=C/[C@H](C[C@@H]1CCNC1=O)NC(=O)[C@H](CC(C)C)NC(=O)[C@@H](NC(=O)[C@@H](NC(=O)c1ccoc1)C(C)C)C(C)C	12
CCC[C@@H]1C[C@@H](C(=O)NC(C(C)Cl)[C@H]2O[C@H](SC)[C@H](O)[C@@H](O)[C@H]2O)N(C)C1	12
COc1cc(C(=O)c2c(C)oc3c(OP(=O)(O)O)c(OC)ccc23)cc(OC)c1OC	12
O=C1[C@H](N=C(O)N2CCC(n3c(O)nc4ncccc43)CC2)CC[C@@H](c2cccc(F)c2F)CN1CC(F)(F)F	12
O=c1[nH]cnc2c(CN3C[C@H](O)[C@@H](CO)C3)c[nH]c12	12
CC(=O)N[C@H]1[C@@H](OP(=O)(O)OP(=O)(O)OC[C@H]2O[C@@H](n3ccc(=O)[nH]c3=O)[C@H](O)[C@@H]2O)O[C@H](CO)[C@@H](O)[C@@H]1O[C@H](C)C(=O)N[C@@H](C)C(=O)N[C@H](CCC(=O)O)C(=O)O	12
C[C@@H](CN1CC(=O)NC(=O)C1)N1CC(=O)NC(=O)C1	12
NC(=O)CC(=O)O	12
CCCCCCCN(CC)CCCC(O)c1ccc(NS(C)(=O)=O)cc1	12
CC(C)[C@H](C=O)[C@H]1[C@H](NS(C)(=O)=O)CCN1C(=O)/C=C/CN1CCCCC1	12
Nc1ccn([C@@H]2O[C@H](CO)[C@@H](O)[C@@H]2O)c(=O)n1	12
Cc1sc[n+](CC(=O)c2ccccc2)c1C	12
N#Cc1ccc2c(-c3cc4cc(CN5CCC(CN)CC5)ccc4[nH]3)n[nH]c2c1	12
COc1ccc([C@H]2CNC(=O)C2)cc1OC1CCCC1	12
CCCCCCCCCCS	12
O=C(O)[C@H]1O[C@@H](O)[C@H](O)[C@@H](O)[C@H]1O	12
Cc1nccn1Cc1cc(-c2ccc(F)c(C(F)F)c2)cnn1.Cl.Cl	12
CCCCCCCCCCCCCCCCOC[C@H](CO[P@](=O)([O-])OCC[N+](C)(C)C)OC(C)=O	12
Oc1c(Br)cc(-c2ccccc2)cc1Br	12
CC(=O)N[C@H]1[C@@H](O[P@@](=O)(O)O[P@@](=O)(O)OC[C@H]2O[C@@H](n3ccc(=O)[nH]c3=O)[C@H](O)[C@@H]2O)O[C@H](CO)[C@H](O)[C@@H]1O	12
C[C@H](NC(=O)[C@H](CCC(=O)O)NC(=O)CCCC[C@@H]1CCSS1)C(=O)O	12
CC(O)=Nc1ccc(S(=O)(=O)Cl)cc1	12
CC(C)[C@H](CO)Nc1nc(Nc2ccc(C(=O)O)c(Cl)c2)c2ncn(C(C)C)c2n1	12
N#CC1(NC(=O)[C@H](CS(=O)(=O)C[C@@H]2CCC(=O)N2)N[C@@H](c2ccc(F)cc2)C(F)(F)F)CC1	12
Fc1nc(Cl)c2ncnc-2[nH]1	12
Clc1ccc(CCC(Cn2ccnc2)Sc2c(Cl)cccc2Cl)cc1	12
O=C(Nc1cc(C2CC2)n[nH]1)c1ccccc1	12
CC(=O)O[C@H]1[C@@H](O)O[C@H](COP(=O)(O)OP(=O)(O)OC[C@H]2O[C@@H](n3cnc4c(N)ncnc43)[C@H](O)[C@@H]2O)[C@H]1O	12
CSCC[C@@H](NC(=O)CCC(=O)O)C(=O)O	12
O=C(O)CCCc1ccccc1	12
N[C@@H]1[C@@H](CO)O[C@H](O)[C@H](O)[C@H]1O	12
O=C(O)CCCCCCCCCCCBr	12
COc1cc(C)c(/C=C/C(C)=C/C=C/C(C)=C/C(=O)O)c(C)c1C	12
Nc1[nH]c(=O)ncc1F	12
CCNc1cccnc1N1CCN(C(=O)c2cc3cc(OC)ccc3[nH]2)CC1	12
CCCCOCCOCCOCc1cc2c(cc1CCC)OCO2	12
N[C@H]1CCc2ccccc2[C@@H]1O	12
CN(C)c1ccc(C(=O)NCCCCCCC(O)=NO)cc1	12
CCCCCC[C@@H](O)C/C=C\CCCCCCCC(=O)O	12
O=C1CN=C(c2ccccc2)c2cc(Cl)ccc2N1CC1CC1	12
CN(C)C(=S)SSC(=S)N(C)C	12
CNC(=O)Oc1ccc2c(c1)[C@]1(C)CCN(C)[C@@H]1N2C	12
Cc1cn([C@@H]2O[C@H](COP(=O)(O)O)[C@@H](O)[C@H]2O)c(O)nc1=N	12
CCCN1CCCC[C@H]1C(=O)Nc1c(C)cccc1C	12
CC(=O)OCOC(=O)[C@@H]1N2C(=O)[C@@H](NC(=O)Cc3ccccc3)[C@H]2SC1(C)C	12
O=C([O-])CC([O-])(CC(=O)[O-])C(=O)[O-].O=C([O-])CC([O-])(CC(=O)[O-])C(=O)[O-].[Bi+3].[K+].[K+].[K+].[K+].[K+]	12
COc1c(O)cc2oc(-c3ccc(O)cc3)cc(=O)c2c1O	12
N=C(O)c1cc(O[C@H]2O[C@H](CO)[C@H](O)[C@H](O)[C@H]2O)cc([N+](=O)[O-])c1	12
Cc1ccc2nc([C@@H]3O[C@H](CO)[C@@H](O)[C@H](O)[C@H]3O)[nH]c2c1	12
CC(N)=O	12
CC(C)(CC1Cc2ccccc2C1)NC[C@@H](O)COc1cc(CCC(=O)O)cc(F)c1F	12
O=C(O)/C=C/c1ccc(C(=O)O)cc1	12
Nc1ccn(C[C@@H](CO)OCP(=O)(O)O)c(=O)n1	12
COC(=O)c1ccccc1O	12
Cc1ccc(Nc2nccc(-c3ccnc(N4CCN(CCN)CC4)c3)n2)cc1Cl	12
Nc1ncn([C@@H]2O[C@H](CO)[C@@H](O)[C@H]2O)c(=O)n1	12
N=c1nc(O)c2cc(C[C@H](C(=O)O)c3ccc(C(=O)N[C@@H](CCC(=O)O)C(=O)O)cc3)ccc2[nH]1	12
Cc1nc(-c2ccc(OCC(C)C)c(C#N)c2)sc1C(=O)O	12
Nc1ncnc2c1ncn2[C@@H]1O[C@H](COP(=O)(O)O)[C@@H](O)[C@H]1OP(=O)(O)O	12
CCCCC(O)CO	12
CC(C)[C@H](N)C(=O)OCCOCn1cnc2c(=O)nc(N)[nH]c21	12
COc1cc(NS(C)(=O)=O)ccc1Nc1c2ccccc2nc2ccccc12	12
O=C(O)CCCCO	12
O=C(O[C@@H]1Cc2c(O)cc(O)cc2O[C@@H]1c1cc(O)c(O)c(O)c1)c1cc(O)c(O)c(O)c1	12
C[C@H](C(=O)/N=C1\C=C(C2CC2)N=N1)c1ccc(N2CCN=C2O)cc1	12
CN(C)CCCNC(=O)c1cccc2c(N)c3ccccc3nc12	12
O=c1[nH]c2ccccc2c(=O)o1	12
OCc1c(F)c(F)c(F)c(F)c1F	12
O=Cc1cc(=O)oc2cc(OCc3cccc(Cl)c3)ccc12	12
COC(=O)C[C@H](CCc1ccc(C(=N)N)cc1)c1cccc(C(=N)N)c1	12
O[As](O)O	12
O=C(Sc1nnc(C(F)(F)F)[nH]1)c1ccc(C#Cc2ccccc2)o1	12
Cc1ccc2c(c1)c1c3n2CCNC3CCC1	12
Cc1ccnc(NS(=O)(=O)c2ccc(N)cc2)n1	12
Nc1ncnc2c1ncn2[C@@H]1O[C@H](COP(=O)(O)OS(=O)(=O)O)[C@@H](O)[C@H]1O	12
CC1CCN(CC[C@H]2CCCN2S(=O)(=O)c2cccc(O)c2)CC1	12
COc1cc(/C=C/C(=O)CC(=O)/C=C/c2ccc(OS(=O)(=O)O)c(OC)c2)ccc1O	12
O=C(O)c1cc(=O)c2c(OCC(O)COc3cccc4oc(C(=O)O)cc(=O)c34)cccc2o1	12
C[C@]12CC[C@H]3[C@@H](C=CC4=CC(=O)CC[C@@]43C)[C@@H]1CC[C@@]2(O)CCC(=O)O	12
C=C/C=C/[C@@]1(C)SC(=O)C(C)=C1O	12
CCCCCCCCCCCCCCCC(=O)NCC(=O)N[C@@H](CCC(N)=O)C(=O)N1CCC[C@H]1C(=O)N[C@@H](CCCN=C(N)N)C(=O)O	12
CSCC[C@H](NC(=O)[C@H](CO)NC(=O)[C@H](Cc1ccc(O)cc1)NC(=O)[C@@H](N)CO)C(=O)N[C@@H](CCC(=O)O)C(=O)N[C@@H](Cc1cnc[nH]1)C(=O)N[C@@H](Cc1ccccc1)C(=O)N[C@@H](CCCNC(=N)N)C(=O)N[C@@H](Cc1c[nH]c2ccccc12)C(=O)NCC(=O)N[C@@H](CCCCN)C(=O)N1CCC[C@H]1C(=O)N[C@H](C(=O)NCC(=O)N[C@@H](CCCCN)C(=O)N[C@@H](CCCCN)C(=O)N[C@@H](CCCNC(=N)N)C(=O)N[C@@H](CCCNC(=N)N)C(=O)N1CCC[C@H]1C(=O)N[C@H](C(=O)N[C@@H](CCCCN)C(=O)N[C@H](…	12
CCOC(=O)N1CCN(C(=O)[C@H](Cc2cccc(/C(N)=N\O)c2)NS(=O)(=O)c2c(C(C)C)cc(C(C)C)cc2C(C)C)CC1	12
C[C@H](/N=C/c1ccc(OCc2cccc(F)c2)cc1)C(N)=O	12
[67Ga+3].[Cl-].[Cl-].[Cl-]	12
CC(C)[C@H](NS(=O)(=O)CCc1ccccc1)[P@@](=O)(O)C[C@H](C(=O)O)c1cccc(CN)c1	12
CC(=O)c1ccc2c(c1)[C@H](NC(=O)c1ccc(F)c(Cl)c1)[C@H](O)C(C)(C)O2	12
COc1ccc2sc3c(c2c1)NC[C@@H](CN)NC3=O	12
N=C(N)c1cccc(CN2CCN(S(=O)(=O)c3cc4ccc(Cl)cc4s3)CC2=O)c1	12
COc1cccc(/C(O)=C2\C=Nc3nccc(-c4cc(F)cc(F)c4)c32)c1	12
O=P(O)(O)O[C@H]1[C@H](O)[C@@H](OP(=O)(O)O)[C@H](OP(=O)(O)O)[C@@H](O)[C@H]1O	12
CC(=O)N[C@H](Cc1ccc2ccccc2c1)C(=O)N[C@H](Cc1ccc(Cl)cc1)C(=O)N[C@H](Cc1cccnc1)C(=O)N[C@@H](CO)C(=O)N[C@@H](Cc1ccc(NC(=O)[C@@H]2CC(=O)NC(=O)N2)cc1)C(=O)N[C@H](Cc1ccc(NC(N)=O)cc1)C(=O)N[C@@H](CC(C)C)C(=O)N[C@@H](CCCCNC(C)C)C(=O)N1CCC[C@H]1C(=O)N[C@H](C)C(N)=O	12
CCCCCCCCCCCCCCCC[N+](C)(C)C	12
Clc1nc(Br)[nH]c2ncnc1-2	12
N=c1ccn([C@@H]2O[C@H](CO)[C@@H](O)[C@H]2OP(=O)(O)O)c(O)n1	12
CCCC(=O)O[C@]1(C(=O)COC(C)=O)CC[C@H]2[C@@H]3C[C@H](F)C4=CC(=O)C=C[C@]4(C)[C@@]3(F)[C@@H](O)C[C@@]21C	12
Nc1nc(Cl)nc2c1ncn2[C@H]1C[C@H](O)[C@@H](CO)O1	12
O.[Al+3].[Al+3].[Mg+2].[O-][Si]([O-])([O-])[O-].[O-][Si]([O-])([O-])[O-]	12
C[C@@H]1O[C@@H]1P(=O)(O)O	12
[MgH2]	12
CC(C)(C)c1ccc(S(=O)(=O)O)cc1	12
CC/C=C\C/C=C\C/C=C\C/C=C\C/C=C\C=C\[C@@H](O)CCC(=O)O	12
N=C(N)c1ccc2nc(C(=O)c3nc4cc(C(=[NH2+])[NH3+])ccc4[nH]3)[nH]c2c1	12
CN[C@H](CC(C)C)C(O)=N[C@H]1C(O)=N[C@@H](CC(=[NH2+])O)C(O)=N[C@H]2C(O)=N[C@H]3C(O)=N[C@H](C(O)=N[C@H](C(=O)O)c4cc(O)cc(O)c4-c4cc3ccc4O)[C@H](O[C@H]3C[C@](C)([NH3+])[C@@H](O)[C@H](C)O3)c3ccc(c(Cl)c3)Oc3cc2cc(c3O[C@@H]2O[C@H](CO)[C@@H](O)[C@H](O)[C@H]2O[C@H]2C[C@](C)([NH3+])[C@@H](O)[C@H](C)O2)Oc2ccc(cc2Cl)[C@H]1O	12
[Zn]	12
CCN(C(=O)Cc1ccc(S(C)(=O)=O)cc1)C1CCN(CC[C@H](c2ccc(S(C)(=O)=O)cc2)c2cc(F)cc(F)c2)CC1	12
N[C@@H](CCC=O)C(=O)O	12
CN(C)CCOC(C)(c1ccccc1)c1ccc(Cl)cc1	12
N=C(N)c1ccc2c(c1)[nH+]c1n2[Zn]n2c([nH+]c3cc(C(=N)N)ccc32)C1	12
CC[C@@H](OP(=O)(O)O)C(=O)O	12
NCCCCCC(=O)O	12
OCCNc1ncnc2c1nc1ccccn12	12
COc1ccc(N2CCc3c(-n4ccc(N5CCNC5=O)n4)cc(C)nc32)c(C)c1	12
CCOC(=O)c1csc(N2CCN(C3=Nc4ccccc4SC3)CC2)n1	12
Cn1c(=O)c2c(ncn2CCNCC(O)c2ccc(O)c(O)c2)n(C)c1=O	12
C[C@]12C[C@H](O)[C@H]3[C@@H](CCC4=CC(=O)CC[C@@]43C)[C@@H]1CC[C@]2(O)C(=O)CS	12
Nc1nc(O)c2nc(CNc3ccc(C(=O)O)cc3)cnc2[nH+]1	12
OC[C@H]1OC(O)[C@H](O)[C@H](O)[C@@H]1O	12
CN1CC(O)C2=C/C(=N/NC(N)=O)C(=O)C=C21	12
O=C(O)/C=C/c1ccc(B(O)O)cc1	12
O=C1Nc2ccccc2/C1=C1/Nc2ccccc2/C1=N\O	12
CC(C)(C)CC(=O)OCC(=O)[C@@]1(O)CC[C@H]2[C@@H]3CCC4=CC(=O)C=C[C@]4(C)[C@H]3[C@@H](O)C[C@@]21C	12
CC[C@@H](C(=O)O)[C@H](NS(=O)(=O)c1ccc(C)cc1)C(=O)O	11
O=CCCSC(=O)CC[S-]	11
C/C(=N\O)c1ncc([C@@H](O)[C@H](O)[C@H](O)CO)[nH]1	11
CC[N+](C)(CC)CCOC(c1ccccc1)c1ccccc1.[I-]	11
CCCCCCCCCCCCCC[C@H](O)OC[C@@H](O)COP(=O)(O)OC[C@H](N)C(=O)O	11
CN(C)C/C=C/C(=O)Nc1ccc2ncnc(Nc3cccc(Br)c3)c2c1	11
CC(C)(C)S(=O)(=O)C[C@@H](Cc1ccccc1)C(O)=N[C@@H](Cc1cnc[nH]1)C(O)=N[C@@H](CC1CCCCC1)[C@@H](O)[C@@H](O)C1CC1	11
C=CCCCCCCCCC(=O)O	11
C[C@]1(O)CC[C@H]2[C@@H]3CCC4=CC(=O)CC[C@]4(C)[C@@]3(F)[C@@H](O)C[C@@]21C	11
COc1cccc2c1C(=O)c1c(O)c3c(c(O)c1C2=O)C[C@@](O)(/C(CO)=N/NC(=O)CCCCCN1C(=O)C=CC1=O)C[C@@H]3O[C@H]1C[C@H](N)[C@H](O)[C@H](C)O1	11
O=C(O)CCP(=O)(O)O	11
Cc1cc(OP(=O)([O-])[O-])c2ccccc2c1OP(=O)([O-])[O-].[Na+].[Na+].[Na+].[Na+]	11
CN(C)Cc1c[nH]c2c(CCCO)cccc12	11
COC(=O)[C@@H](c1ccccc1)N1CCC(c2ccc(NC(=O)c3ccccc3-c3ccc(C(F)(F)F)cc3)cc2)CC1	11
O=S(=O)(O)O	11
CN(C)CCc1c[nH]c2cccc(OP(=O)(O)O)c12	11
N=c1[nH]c2ccc(O)cc2[nH]1	11
O=c1c(-c2ccc(O)cc2)coc2cc(O)cc(O)c12	11
CC(C)n1c(=O)c(C(=O)NCCCN2CCCCC2)c(O)c2ccsc21	11
Nc1ccn([C@@H]2O[C@H](CO)[C@@H](O)C2(F)F)c(=O)n1	11
c1ccn(CCOc2ccc3[nH]ccc3c2)c1	11
Clc1ccccc1C(c1ccccc1)(c1ccccc1)n1ccnc1	11
CC[C@@](C)(N)C(=O)O	11
O=C([O-])CN(CCN(CC(=O)[O-])CC(=O)[O-])CCN(CC(=O)O)C(COCc1ccccc1)C(=O)O.[Gd+3]	11
N#Cc1ccc(Nc2nc(N)nc(Cc3c(Cl)ccc4[nH]ccc34)n2)cc1	11
C[C@]12CC[C@H]3[C@@H](C=CC4=CC(=O)CC[C@@]43C)[C@@H]1CC[C@@]21CCC(=O)O1	11
CCS(=O)(=O)N1CC(CC#N)(n2cc(-c3ncnc4[nH]ccc34)cn2)C1	11
COC(=O)C1=C(C)NC(C)=C(C(=O)OCCCN2CCC(c3ccccc3)(c3ccccc3)CC2)[C@@H]1c1cccc([N+](=O)[O-])c1	11
Cc1cnc(NC(=O)Nc2cc(Br)c(C)cc2OC[C@@H]2CNCCO2)cn1	11
NN(CC(=O)O)C(=O)C[C@H](O)C(=O)N(Cc1ccccc1)Cc1ccccc1	11
C#CC(O)(C=CCl)CC	11
CN1C(=O)C(=O)c2cc(S(=O)(=O)N3CCC[C@H]3COc3ccccc3)ccc21	11
CCN(CCCCOC(=O)c1ccc(OC)c(OC)c1)C(C)Cc1ccc(OC)cc1	11
O=C(O)CCCN1CCC(OC(c2ccc(Cl)cc2)c2ccccn2)CC1	11
CCCCCCCCCCCCCCCOC(=O)CCCCCCC	11
C=N[C@@H](C(=O)N[C@@H]1C(=O)N2[C@@H](C(=O)O)C(C)(C)S[C@H]12)c1ccccc1	11
O=C(O)CC(=O)O	11
O=C(O)c1cccnc1C(=O)O	11
C=CCN1CC[C@]23c4c5ccc(O)c4O[C@H]2C(=O)CC[C@@]3(O)[C@H]1C5	11
NOC(=O)Nc1ccccc1	11
O=C(NOCCO)c1ccc2cncn2c1Nc1ccc(I)cc1F	11
O=C(O)CCCCN(Cc1ccc([N+](=O)[O-])cc1)CP(=O)(O)O	11
CCOC(CN1CCN(CC(C)C(=O)c2ccccc2)CC1)c1ccccc1	11
CN1CCN(CC(=O)N2c3ccccc3C(=O)Nc3cccnc32)CC1	11
C[C@H](O)C[C@](C)(O)CO	11
O=C(O)c1cc(/N=N/c2ccc(O)c(C(=O)O)c2)ccc1O	11
Cc1cccc(C)c1N=C(O)CC12CCCN1CCC2	11
[Cr]	11
C[C@@]12C=CC[C@H]1[C@@H]1CC[C@H]3C[C@H](O)CC[C@]3(C)[C@H]1CC2	11
CC(=O)[O-].CC(=O)[O-].O.O.O.O.[Mg+2]	11
O=c1c2ccccc2oc2ccc(S(=O)(=O)N=c3[nH]nn[nH]3)cc12	11
O=P(O)(O)C(O)P(=O)(O)O.[99Tc]	11
O=C(O)[C@]1(Cc2cccc(Nc3nccs3)n2)CC[C@@H](Oc2cccc(Cl)c2F)CC1	11
CCCc1cc(=O)oc2c3c(c4c(c12)OC(C)(C)C=C4)O[C@H](C)[C@@H](C)[C@@H]3O	11
CC(C)C(C#N)(CCCN(C)CCc1ccccc1)c1ccccc1	11
CCCCCCCCCCCC(=O)N[C@H](CCCC)CO[P@@](=O)(O)OCCO	11
O=C(Nc1c[nH]nc1-c1nc2ccc(C[NH+]3CCOCC3)cc2[nH]1)NC1CC1	11
CC(C)(COP(=O)(O)OP(=O)(O)OC[C@H]1O[C@@H](n2cnc3c(N)ncnc32)[C@H](O)[C@@H]1OP(=O)(O)O)[C@@H](O)C(=O)NCCC(=O)NCCS	11
NCCOP(=O)(O)O	11
Nc1nccc(-c2ccc3noc(-c4ccc(Cl)cc4)c3c2)n1	11
N=C(N)c1ccc2cc(C(=O)Nc3ccccc3)ccc2c1	11
COc1ccc(CCc2c3nc[nH]c3cc3c(=O)[nH]c(N)nc23)cc1	11
Nc1nc2[nH]cc(CN[C@H]3C=C[C@H](O)[C@@H]3O)c2c(=O)[nH]1	11
C[N+]1(C)CCC(=C(c2ccccc2)c2ccccc2)CC1	11
[N-]=[N+]=N[C@]1(C(N)O)O[C@H](CO)[C@@H](O)[C@H](O)[C@H]1O	11
c1ccc(-c2cc(NCc3cccnc3)n3ncc(C4CC4)c3n2)cc1	11
CCCCCCP(=O)(O)OC[C@H](C)Cc1ccccc1	11
Cc1cc(OCC(=O)O)c(C)cc1CCN[C@@H](C)[C@H](O)c1ccc(O)cc1	11
CC(=O)N[C@H](C=O)[C@@H](O)[C@H](O)[C@H](O)CO	11
CNC(=O)CCC(=O)N[C@@H](Cc1ccccc1)[C@H](O)CN(CC1CC1)S(=O)(=O)c1ccco1	11
C[C@@H](O)[C@H](N)C1=N/C(=C\c2ccc(O)cc2)C(=O)N1CC(=O)O	11
O=C1O[C@H]([C@@H](O)CO)C([O-])=C1O.O=C1O[C@H]([C@@H](O)CO)C([O-])=C1O.[Mg+2]	11
COc1ccc(-c2oc3c(CC=C(C)C)c(O)cc(O)c3c(=O)c2O)cc1	11
CC(COc1ccccc1)NN	11
Nc1nc(N)nc(OCCOc2ccccc2)n1	11
C=CC1=C(C)/C(=C/C2=N/C(=C\c3[nH]c(/C=C4\NC(=O)C(C)=C4C=C)c(C)c3CCC(=O)O)C(CCC(=O)O)=C2C)NC1=O	11
O=C(O)c1ccc(-c2ccccc2OC(F)(F)F)o1	11
COc1cc2nccc(Oc3ccc(NC(O)=NC4CC4)c(Cl)c3)c2cc1C(=N)O	11
Nc1ccc2c(=O)[nH][nH]c(=O)c2c1	11
CCOC(=O)[C@H]1O[C@@H]1C(O)=N[C@H](C(O)=N[C@H](C(=O)O)[C@@H](C)CC)[C@@H](C)O	11
CC[C@@H](NC=O)c1ccccc1	11
[Sm]	11
[O-]C1O[C@H](F)[C@@H](O)[C@H](O)[C@H]1O	11
Oc1nc(Br)nc2[nH]cnc12	11
NC(=O)OC[C@@H](O)c1ccccc1Cl	11
O=S(=O)(/C=C/c1ccc(Cl)cc1)N1CCN(CC2CCN(c3ccncc3)CC2)CC1	11
C[C@]12C[C@H](O)[C@H]3[C@@H](CCC4=CC(=O)C=C[C@@]43C)[C@@H]1CC[C@]2(O)C(=O)COP(=O)(O)O	11
CN1C[C@@H](O)C2=CC(=O)C(=O)C=C21	11
CC(=O)N[C@H](Cc1ccccc1)C(=O)N1CCC[C@H]1C(=O)N[C@@H](CCCCN)B(O)O	11
C/C=C/CCC=CCC/C=C/CCCCCCC(=O)OC[C@H](COP(=O)(O)OCCN)OC(=O)CCCCCCC/C=C/C/C=C/CCC	11
CC1(COc2ccc3c(c2)ncn3-c2ccc3cccc(N4CCC(N)CC4)c3n2)COC1	11
O=C(O)C(=O)CCCc1ccccc1	11
NS(=O)(=O)c1ccc(NC(=O)c2ccccc2S)cc1	11
CCC(CC)(CNC(=O)CCCO)c1cccc(OC)c1	11
N=C(O)[C@@H]1C[C@]2(N=C(O)N=C2O)c2cc(F)ccc2O1	11
COc1cc(C[C@H](C)[C@H](C)Cc2ccc3c(c2)OCO3)ccc1O	11
O=C(O)c1ccccc1NC1CCCCC1	11
Cc1n[nH]c2ccc(F)c(Oc3cc(C#N)cc(C#N)c3)c12	11
COc1cc(CC(C)N)c(OC)cc1Br	11
O=C1CCNC(=O)N1	11
[Bk]	11
Fc1ccc(CN2CCC(Nc3ccc(C(F)(F)F)nn3)CC2)cc1F	11
CCCCCCCCCCCCOS(=O)(=O)O	11
CCCO[P@@](=O)(O)OP(=O)(O)O	11
Clc1ccccc1Nc1ncc(-c2ccccc2)n2cncc12	11
CCNc1cc(O)c2c(c1)/C=C/C[C@H](O)[C@H](O)C(=O)/C=C\[C@@H](C)[C@H](C)OC2=O	11
Cc1cc(F)ccc1[C@H]1CNCCN1C(=O)N(C)[C@H](C)c1cc(C(F)(F)F)cc(C(F)(F)F)c1	11
Cc1nc(C(=O)O)nn1-c1cc(Cl)cc(Cl)c1	11
C=C[C@@H]1C[C@]1(NC(=O)[C@@H]1C[C@@H](Oc2ncc(OC)c3ccc(Cl)cc23)CN1C(=O)[C@@H](NC(=O)OC(C)(C)C)C(C)(C)C)C(=O)NS(=O)(=O)C1CC1	11
N[C@@H](CCCNC(=O)CP(=O)(O)O)C(=O)O	11
O=P([O-])([O-])CN1CCN(CP(=O)(O)O)CCN(CP(=O)(O)O)CCN(CP(=O)(O)O)CC1.[166Ho+2]	11
O=C(O)c1nc2ccccc2[nH]1	11
CCCC[C@@]12CCC(=O)C(Br)=C1c1ccc(O)cc1C2	11
CC(=O)SC[C@H](N)C(=O)O	11
N=C1N[C@@H](O)C[C@H]([C@@H]2NC(=O)/C(=C/NC(N)=O)NC(=O)[C@H](CO)NC(=O)[C@H](CO)NC(=O)[C@@H](NC(=O)C[C@@H](N)CCCN)CNC2=O)N1	11
OC[C@H](O)CNc1ncnc2[nH]c(-c3ccccc3)c(-c3ccccc3)c12	11
CCCC[C@@H](CNNC[C@H](CCCC)C(O)=N[C@@H](CCCCN)C(O)=Nc1ccccc1)C(O)=N[C@@H](CCCCN)C(O)=Nc1ccccc1	11
Nc1nc2ncc([C@@H](O)[C@H](O)CO)nc2c(=O)[nH]1	11
C[C@@](C(=O)O[C@H]1C[N+]2(CCc3ccc(F)cc3)CCC1CC2)(c1ccccc1)N1CCCCC1	11
O=C(O)CNC(=O)CCCC(=O)NCc1ccc([N+](=O)[O-])cc1	11
OCCOCCOCCOCCOCCOCCOCCS	11
CC(C)C[C@H](NC(=O)OCc1ccccc1)C(=O)N[C@@H](Cc1ccc(O)cc1)[C@H](C)O	11
CCCc1c(OCCCOc2ccc(OCC(=O)O)cc2)ccc(C(C)=O)c1O	11
Cc1c[nH]c(/C=C2\C(=O)Nc3ccccc32)c1CCC(=O)O	11
COc1cc(-c2ccccc2)cc([C@@H](C)C#Cc2c(C)nc(N)nc2N)c1	11
COc1cc2c(Oc3ccc4[nH]c(C)cc4c3F)ncnc2cc1OCCCN1CCCC1	11
CC(C)[C@H](C[C@H](O)[C@@H](N)CC1CCCCC1)C(=O)O	11
C=Cc1c(C)c2cc3nc(c(CC(=O)N[C@@H](CC(=O)O)C(=O)O)c4[nH]c(cc5nc(cc1[nH]2)C(C)=C5CC)c(C)c4C(=O)O)[C@@H](CCC(=O)O)[C@@H]3C	11
O=C(O)[C@H]1C[C@H]1C(=O)Nc1cc(F)ccc1F	11
CC(C)(COP(=O)(O)OP(=O)(O)OC[C@H]1O[C@@H](n2cnc3c(N)ncnc32)[C@H](O)[C@@H]1OP(=O)(O)O)[C@@H](O)C(O)=NCCC(O)=NCCSCC(=O)c1ccc(O)cc1	11
CN[C@H](CC(C)C)C(O)=N[C@H]1C(O)=N[C@@H](CC(=N)O)C(O)=N[C@H]2C(O)=N[C@H]3C(O)=N[C@H](C(O)=N[C@H](C(=O)O)c4cc(O)cc(O)c4-c4cc3ccc4O)[C@H](O)c3ccc(c(Cl)c3)Oc3cc2cc(c3O[C@@H]2O[C@H](CO)[C@@H](O)[C@H](O)[C@H]2O)Oc2ccc(cc2Cl)[C@H]1O	11
COc1cc(C)c2ccc(O)c(C(=O)O[C@@H]3[C@@H](O)C=C[C@H]3O)c2c1	11
c1cc(OCCN2CCCCC2)cc(-c2n[nH]c3ccc(-c4nc[nH]n4)cc23)c1	11
O=C(O)CNc1ncnc2oc(-c3ccccc3)c(-c3ccccc3)c12	11
Cn1nc(C(F)(F)F)c2cc(C(=O)NCCS)sc21	11
CC[C@H]1OC(=O)[C@H](C)[C@@H](O)[C@H](C)[C@@H](O)[C@@H](C)C[C@@H](C)C(=O)[C@H](C)[C@@H](O)[C@H]1C	11
COc1ccc(C(=O)N2CCN(c3ccc4c(c3)CCC(=O)N4)CC2)cc1OC	11
CC[N+](CC)(CC)CCOc1cccc(OCC[N+](CC)(CC)CC)c1OCC[N+](CC)(CC)CC.[I-].[I-].[I-]	11
CNC(=O)c1ccc(-c2cnc3ncc(Cc4ccc5ncccc5c4)n3n2)cc1F	11
OC[C@H]1O[C@@H](n2cnc3c2N=CNC[C@H]3O)C[C@@H]1O	11
CCOC(=O)C1(c2ccccc2)CCN(CCOCc2ccccc2)CC1	11
Nc1nc2c(c(=O)[nH]1)N=C([C@H](O)[C@H](O)CO)CN2	11
CC(=O)N(O)CCCCCNC(=O)CCC(=O)N(O)CCCCCNC(=O)CCC(=O)N(O)CCCCCN	11
Cc1ccc(NS(=O)(=O)c2ccccc2)c(C(=O)O)c1	11
CO/N=C(\C(=O)N[C@@H]1C(=O)N2C(C(=O)[O-])=C(C[N+]3(C)CCCC3)CS[C@H]12)c1csc(N)n1	11
CC[C@H]1NC(=O)[C@@H](NC(=O)c2ncccc2O)[C@@H](C)OC(=O)[C@H](c2ccccc2)NC(=O)[C@@H]2CC(=O)[C@H](CS[C@@H]3CN4CCC3CC4)CN2C(=O)[C@H](Cc2ccc(N(C)C)cc2)N(C)C(=O)[C@@H]2CCCN2C1=O	11
CC(=O)NCCc1cnc[nH]1	11
COc1cc2c(N3CCN(C(=O)Nc4ccc(OC(C)C)cc4)CC3)ncnc2cc1OCCCN1CCCCC1	11
CCCC[C@H](N)C=O	11
OC/C=C/c1ccccc1	11
CC(C)C[C@H](N=C(O)[C@@H]1CSSC[C@@H]2N=C(O)[C@H](CC(C)C)N=C(O)[C@H](CCC(=O)O)N=C(O)[C@@H](N=C(O)[C@H](CCC(=O)O)N=C(O)[C@H](CC(=O)O)N=C(O)[C@@H](N)CC(=N)O)CSSC[C@H](N=C(O)[C@H](C)N=C(O)[C@H](C(C)C)N=C(O)[C@H](CC(=N)O)N=C(O)[C@H](C(C)C)N=C2O)C(O)=N[C@@H]([C@@H](C)O)C(O)=NCC(O)=N1)C(=O)O	11
CC(=O)N[C@@H]1[C@@H](N=C(N)N)C=C(C(=O)O)O[C@H]1[C@H](O)[C@H](O)CO	11
O=S(=O)(CC[C@H](CCc1ccccc1)N=C(O)[C@H](Cc1ccccc1)N=C(O)OCc1ccccc1)Cc1ccccc1	11
O=C(O)c1ccccc1O.OCCN(CCO)CCO	11
CC(/C=C/C=C(\C)C(=O)O[C@@H]1O[C@H](CO[C@@H]2O[C@H](CO)[C@@H](O)[C@H](O)[C@H]2O)[C@@H](O)[C@H](O)[C@H]1O)=C\C=C\C=C(C)\C=C\C=C(/C)C(=O)O[C@@H]1O[C@H](CO[C@@H]2O[C@H](CO)[C@@H](O)[C@H](O)[C@H]2O)[C@@H](O)[C@H](O)[C@H]1O	11
CC(C)[C@H](N=C(O)[C@@H]1CCCN1C(=O)[C@@H](NC(=O)c1ccc(C(=O)NCC(=O)O)cc1)C(C)C)C(=O)C(F)(F)F	11
CC(=O)OCC1=C(C(=O)O)N2C(=O)[C@@H](NC(=O)CSc3ccncc3)[C@H]2SC1	11
C=CCN(C)C/C=C/COc1cc2c(cc1F)c(-c1ccc(Br)cc1)nn2C	11
Nc1ccn([C@@H]2O[C@H](COP(=O)(O)OP(=O)(O)OC[C@H]3O[C@H]4Nc5nc(N)[nH]c(=O)c5N[C@H]4C(S)=C3S)[C@@H](O)[C@H]2O)c(=O)n1	11
CN(C)c1ccc(C(=C2C=CC(=[N+](C)C)C=C2)c2ccc(N(C)C)cc2)cc1	11
CC(C)C[C@H](N[C@@H](c1ccc(-c2ccc(S(N)(=O)=O)cc2)cc1)C(F)(F)F)C(=O)NCCN	11
COc1cc(C)[nH]c(=O)c1CNC(=O)c1c(C)n([C@H](C)C2CCN(CC(F)(F)F)CC2)c2ccccc12	11
Nc1ccc(S(=O)(=O)NC(=O)c2ccccc2)cc1	11
O=S(=O)([O-])[O-].[Ni+2]	11
COc1ccc(CCN(C)CCC[C@](C#N)(c2ccc(OC)c(OC)c2)C(C)C)cc1OC	11
CCCc1c(OCCCOc2ccc3c(ccn3CC(=O)O)c2)ccc2c(C(F)(F)F)noc12	11
Cc1cc(C(=O)N[C@@H](CCC(=O)O)C(=O)O)sc1CC[C@@H]1CNc2nc(N)[nH]c(=O)c2C1	11
CC(=O)C[C@H](c1ccccc1)c1c(O)c2ccccc2oc1=O	11
CC[C@H](CO)Nc1nc(NCc2ccccc2)c2ncn(C(C)C)c2n1	11
O=C(Nc1cccnn1)N1CCC(=Cc2cccc(Oc3ccc(C(F)(F)F)cn3)c2)CC1	11
O=C[C@@H](O)[C@@H](O)[C@H](O)[C@H](O)CO	11
C1COCCO1	11
N[C@@H](Cc1ccc2ccccc2c1)C(=O)O	11
O=P(O)(O)OCCCc1c[nH]c2ccccc12	11
CC1(C)CCC(C)(C)c2cc([C@H](O)C(=O)Nc3ccc(C(=O)O)cc3F)ccc21	11
NC(=O)N/N=C/c1ccc([N+](=O)[O-])o1	11
CCOC(=O)C1=C(C)NC(C)=C(C(=O)OCC)C1c1ccccc1/C=C/C(=O)OC(C)(C)C	11
Cc1cc(/C=C/c2ccccc2)cc(C)c1O	11
N[C@H](C=O)Cc1cn(-c2nn[nH]n2)cn1	11
Cc1ccccc1-c1cc(NCc2ccc[n+]([O-])c2)n2ncc(Br)c2n1	11
CCCCCN=C(O)[C@H](Cc1ccc(OCC(=O)O)c(C(=O)O)c1)N=C(O)[C@H](Cc1ccccc1)N=C(O)CCC(=O)O	11
[2H]C([2H])([2H])[N+](CCO)(C([2H])([2H])[2H])C([2H])([2H])[2H]	11
O=S(=O)(c1cccc2c(O)nccc12)N1CCCNCC1	11
O=C(Nc1ccc([N+](=O)[O-])cc1Cl)c1cc(Cl)ccc1O	11
COC1=CC(c2cc3ccccc3[nH]2)=N/C1=C\c1[nH]c(C)cc1C	11
CC(C)C[C@H](N=C(O)CN=C(O)c1cc(Cl)ccc1Cl)B(O)O	11
CCCC(CCC)C(N)=O	11
C=CC(=O)Nc1ccc2ncnc(Nc3cccc(Br)c3)c2c1	11
CO[C@@H](Cc1ccc(OCCCOc2ccc(Oc3ccccc3)cc2)cc1)C(=O)O	11
COC(=O)c1ccc(-c2ccc(C(=O)OC)cc2)cc1	11
C=CC1CN2CCC1CC2C(O)c1ccnc2ccc(OC)cc12.CCC1(c2ccccc2)C(=O)NC(=O)NC1=O	11
OCC1=C[C@H](O)[C@H](O)[C@@H](O)[C@@H]1O	11
COC(=O)[C@]12CCC(C)(C)C[C@H]1[C@H]1C(=O)C=C3[C@@](C)(CC[C@H]4C(C)(C)C(=O)C(C#N)=C[C@]34C)[C@]1(C)CC2	11
COc1cc(Br)cc(CN2CCC(NC(=O)CCCS)CC2)c1OC	11
O=C(O)CCCNC(=O)c1ccc([C@H]2CC[C@H](c3ccccc3)C[C@@H]2O)cc1	11
CCCCOc1nc(NCCN2CCOCC2)c2ncn(Cc3c(F)cccc3F)c2n1	11
CCCCC[C@H](CC(=O)NO)C(=O)N[C@H](C(=O)N1CCC[C@H]1CO)C(C)C	11
CO[C@@H]1C[C@H](C(=O)Nc2ccc(-n3ccccc3=O)cc2F)N(C(=O)Nc2ccc(Cl)cc2)C1	11
N[C@@H](CSCc1ccccc1)C(=O)O	11
N[C@H](CO)CCCCNC(=O)O	11
NC(=O)CC[C@H](N)C(=O)O	11
CCCC[C@H](NC(C)=O)C(=O)N[C@H]1CC(=O)NCCCC[C@@H](C(=O)O)NC(=O)[C@H](Cc2c[nH]c3ccccc23)NC(=O)[C@H](CCCNC(=N)N)NC(=O)[C@@H](Cc2ccccc2)NC(=O)[C@H](Cc2cnc[nH]2)NC1=O	11
O=P(O)(O)OC[C@H]1O[C@@H](n2cnc3c(SP(=O)(O)O)nc[nH+]c32)[C@H](O)[C@@H]1O	11
CN(C(=O)c1ccc(F)cc1C(F)(F)F)C1CCN(c2nnc(-c3ccnn3C)c3ccccc23)CC1	11
C[C@@H](Cl)CCl	11
Nc1nc(O)c2nn(-c3cccc(C(=O)NCc4cc(Cl)cc(Cl)c4)c3)nc2n1	11
CC1(C)CC[C@@]2(CC[C@H]3[C@@H]4CCc5cc(C(N)=O)ccc5[C@H]4CC[C@@]32C)OC1=O	11
CC[C@@H](CO)NCCN[C@@H](CC)CO	11
O=C(c1ccc(F)cc1)C1CCN(CCn2c(=O)[nH]c3ccccc3c2=O)CC1	11
C[C@@H]1C[C@H]2O[C@@H]2/C=C\C=C\C(=O)Cc2c(Cl)c(O)cc(O)c2C(=O)O1	11
Cc1ccc2c(c1)CCCN2C(=O)SCC(=O)Nc1ccc(S(N)(=O)=O)cc1Cl	11
CCOc1nc(C(=O)NCc2cc(OC)ccc2OC)ccc1C#N	11
N[C@@H](Cc1c[nH]c2cc[se]c12)C(=O)O	11
CCc1ccc(C(=O)COc2ccc(CC3SC(=O)NC3=O)cc2)nc1	11
COc1ncc(-c2ccc3nccc(-c4ccnnc4)c3c2)cc1NS(=O)(=O)c1ccc(F)cc1F	11
O=C(CC1(S(=O)(=O)c2ccc(Oc3ccccc3)cc2)CCOCC1)NO	11
O=C1c2cccc3c2[C@H](CCC3)CN1[C@@H]1CN2CCC1CC2	11
N[C@@H](Cn1cc(I)c(=O)[nH]c1=O)C(=O)O	11
CN(CC[C@H](N)C(=O)O)C[C@H]1O[C@@H](n2cnc3c(N)ncnc32)[C@H](O)[C@@H]1O	11
O=C(O)CC[C@@H](Cc1ccc(OCc2ccccc2)cc1)N=C(O)CCCCCCc1ccccc1	11
O=C([O-])c1cccnc1.O=C([O-])c1cccnc1.O=C([O-])c1cccnc1.[Cr+3]	11
CO[C@@H]1[C@@H](O[C@@H]2O[C@H](C)[C@@H](O[C@H]3C[C@@](C)(O)[C@@H](OC(=O)CC(C)C)[C@H](C)O3)[C@H](N(C)C)[C@H]2O)[C@@H](CC=O)C[C@@H](C)[C@@H](O)/C=C/C=C/C[C@@H](C)OC(=O)C[C@H]1O	11
CC(=O)Oc1ccc(C2(c3ccc(OC(C)=O)cc3)C(=O)Nc3ccccc32)cc1	11
CC(=O)N[C@@H](CO)C(=O)O	11
Cc1ncc(C[n+]2csc(CCO[P@@](=O)(O)O[P@@](=O)([O-])O)c2C)c(N)n1	11
CN(CCCCCCCCCCN(C)C(=O)Oc1cccc([N+](C)(C)C)c1)C(=O)Oc1cccc([N+](C)(C)C)c1	11
O=P(O)(O)OC[C@H](O)[C@@H](O)[C@H](O)CO	11
COc1cc(N2CCC(N3CCN(C)CC3)CC2)ccc1Nc1ncnc(Nc2ccccc2S(=O)(=O)C(C)C)n1	11
COC(=O)[C@@H](NC(=O)CNC(=O)[C@H](CS)NCc1ccc(-c2ccccc2)cc1)C(C)C	11
O=C(/C=C(\O)c1nn[nH]n1)c1c[nH]c2ccc(Cl)cc12	11
Nc1cccc(CN2C(=O)N(Cc3cccc(N)c3)[C@H](Cc3ccccc3)[C@H](O)[C@@H](O)[C@H]2Cc2ccccc2)c1	11
O=C(O)c1cccc(-c2cccc(NCCNC[C@H](O)c3cccc(Cl)c3)c2)c1	11
CS(=O)(=O)c1ccc(C(=O)Nc2ccc(Cl)c(-c3ccccn3)c2)c(Cl)c1	11
O=C(O)CC(CC(=O)O)C(=O)O	11
Cc1ccc(NCCCN)c([N+](=O)[O-])c1	11
CC(=N)NCC[C@@H](F)C[C@H](N)C(=O)O	11
O=C(O)CCC(=O)c1ccccc1C(=O)O	11
CN1CN([C@@H]2O[C@H](COP(=O)(O)OP(=O)(O)OP(=O)(O)O)[C@@H](O)[C@H]2O)c2[nH]c(=N)nc(O)c21	11
O=C1NCc2c1c1c3ccccc3[nH]c1c1[nH]c3ccccc3c21	11
CO[C@H]1/C=C\C=C(/C)C(=O)NC2=CC(=O)C(N)=C(C[C@@H](C)C[C@H](OC)[C@H](O)[C@@H](C)/C=C(\C)[C@@H]1OC(N)=O)C2=O	11
N=C(N)NC(=N)NCCc1ccccc1	11
CCCCCCCOc1cccc(C(=O)O)c1	11
CN=C(O)[C@@H](C)[C@H]1C(=O)/C(=C(O)/C=C/C(C)=C/[C@@H](C)[C@H]2O[C@@]3(C)O[C@H](C=C[C@@]34CO4)[C@@H]2C)C(=O)N1[C@@H]1CC[C@H](O)[C@H](C)O1	11
Br.Br.Br.Br.Br.Br.Br.Br.Br.Br.Br.[Br-].[Ta+].[Ta].[Ta].[Ta].[Ta].[Ta]	11
Cc1cc2nc3c(=O)[nH]c(=O)nc-3n(C)c2cc1C	11
NS(=O)(=O)c1ccc(C(=O)NCc2cc(F)c(F)c(F)c2)cc1	11
CC(=O)N1CCN(c2ccc(CN(C(=O)/C=C/c3ccc(C(C)(C)C)cc3)[C@@H](Cc3ccccc3)C(=O)N3CCN(Cc4ccc(C#N)cc4)CC3)cc2)CC1	11
CC(=O)OCCNC(=O)CCNC(=O)[C@H](O)C(C)(C)COC(=O)C(C)(C)C	11
CCCCCCC[C@@H](O)CC(=O)SCCN=C(O)CCN=C(O)[C@H](O)C(C)(C)COP(=O)(O)OP(=O)(O)OC[C@H]1O[C@@H](n2cnc3c(N)ncnc32)[C@H](O)[C@@H]1OP(=O)(O)O	11
N=C1CCCN1Cc1[nH]c(=O)[nH]c(=O)c1Cl	11
O=[Se](=O)(O)O	11
OCCCCO	11
NC[C@@H](c1ccc(Cl)cc1)c1ccc(-c2cn[nH]c2)cc1	11
CCCC(CCC)C(=O)[O-].CCCC(CCC)C(=O)[O-].CCCC(CCC)C(=O)[O-].[Bi+3]	11
CCC(=O)O[C@]1(C(=O)CO)[C@@H](C)C[C@H]2[C@@H]3CCC4=CC(=O)C=C[C@]4(C)[C@@]3(Cl)[C@@H](O)C[C@@]21C	11
CC(=O)OCC(=O)[C@@]12OC3(CCCC3)O[C@@H]1C[C@H]1[C@@H]3CCC4=CC(=O)C=C[C@]4(C)[C@@]3(F)[C@@H](O)C[C@@]12C	11
CCCn1c(=O)[nH]c(=O)c2[nH]cnc21	11
O=S(=O)([O-])[O-]	11
CCCCC[C@H](O)/C=C/[C@H]1[C@H](O)CC(=O)[C@@H]1C/C=C\CCCC(=O)O	11
CC1=CC(=O)N2CC(=O)N(C)c3ccc(Cl)cc3C2(c2ccccc2)O1	11
CCCC[C@H](NCc1c(COP(=O)(O)O)cnc(C)c1O)C(=O)O	11
CCCCCCCCCCCCCCCCOP(=O)([O-])OCC[N+](C)(C)C	11
CC(=O)c1cccc(-c2cnc3ccc(NCC4CC4)nn23)c1	11
CCOC(=O)N[C@@H](CC(C)C)C(=O)O	11
CN1CCCN=C1/C=C/c1cccs1	11
CC1(C)C[C@@H]1C(=O)N/C(=C\CCCCSC[C@H](N)C(=O)O)C(=O)O	11
CC(CCc1ccccc1)NC(C)C(O)c1ccc(O)cc1	11
Nc1nc(=O)c2c([nH]1)NCC(CNc1ccc(C(=O)N[C@@H](CCC(=O)O)C(=O)O)cc1)N2	11
O=C(O)c1cccc2c(-c3ccccc3)c(-c3ccccc3)[nH]c12	11
COc1ccc(F)cc1C[C@@](O)(C1CCOCC1)[C@@H]1CNCCO1	11
CC1=C(C/C=C(\C)CCC[C@H](C)CCC[C@H](C)CCCC(C)C)C(=O)c2ccccc2C1=O	11
Cn1cnc2c(F)c(Nc3ccc(Br)cc3Cl)c(C(O)=NOCCO)cc21	11
CCCCC(C)(O)C/C=C/[C@H]1[C@H](O)CC(=O)[C@@H]1CCCCCCC(=O)OC	11
Cc1ncc(COP(=O)(O)O)c(CN[C@@H](C)P(=O)(O)O)c1O	11
N[C@@H](CO[V]([O-])([O-])([O-])O)C(=O)O	11
CC(=O)N[C@@H]1[C@@H](O)C[C@](O[C@H]2[C@@H](O)[C@@H](CO)O[C@@H](O[C@@H]3[C@@H](CO)O[C@H](O)[C@H](O)[C@H]3O)[C@@H]2O)(C(=O)O)O[C@H]1[C@H](O)[C@H](O)CO	11
CNc1nc(N)[nH]c(=O)c1[N+](=O)[O-]	11
CCCCCCCC(=O)O[C@H]1[C@H](O)[C@@H](CO)O[C@H](O[C@]2(CO)O[C@H](CO)[C@@H](O)[C@@H]2O)[C@@H]1O	11
NS(=O)(=O)c1ccc(C(=O)NCc2c(F)c(F)c(F)c(F)c2F)cc1	11
O=C(O)C[C@H](C(=O)O)C(=O)C(=O)O	11
CCC(CC)[C@H](NC(C)=O)[C@@H]1[C@H](O)[C@@H](C(=O)O)C[C@H]1NC(=N)N	11
Cc1cc(C)cc(Nc2nccc(-c3nc(C)c(C(=O)N[C@@H](C)CO)s3)n2)c1	11
O=P([O-])([O-])OC(CO)CO.[Ca+2]	11
CCCCCCCCCCCCCCCC(=O)OC[C@H](COP(=O)(O)OCC(O)CO)OC(=O)CCCCCCC[C@H]1C[C@H]1CCCCCC	11
CCC(=O)C1(c2cccc(O)c2)CCN(C)CC1	11
COc1ccc(S(=O)(=O)Nc2cccnc2Nc2ccc(O)cc2)cc1	11
O=C(Cc1cccs1)N1CCC(c2nc(-c3cccs3)no2)CC1	11
C=C1C=NC(C(F)(F)F)=NC1=N	11
O=[N+]([O-])c1ccc2c(c1)CN[C@@H](CO)C2	11
CCOC(C(=O)OCCN(C)C)(c1ccccc1)c1ccccc1	11
CC(C)(Sc1ccncc1-c1ccc(C#N)c2ccccc12)C(=O)O	11
CC#C[C@H]1CC[C@@H](CN)N1C(=O)[C@@H](N)C1CCCC1	11
C=C(C=O)CCP(=O)(O)O	11
O=C(O)[C@H]1CCCO1	11
CCOc1ccc(/C=C2\NCCc3cc(OCC)c(OCC)cc32)cc1OCC	11
FC(F)(F)C(F)(F)C(F)(F)F	11
O=C(NCC(O)CO)c1c(I)c(C(=O)NCC(O)CO)c(I)c(N(CCO)C(=O)CO)c1I	11
Nc1nc(=O)c2ncn(COCCO)c2[nH]1	11
COc1ccc(C[C@H](N)C(=O)N[C@@H]2[C@@H](CO)O[C@@H](n3cnc4c(N(C)C)ncnc43)[C@@H]2O)cc1	11
C/C(=C\C(=O)OCCCCCCCCC(=O)O)C[C@@H]1OC[C@H](C[C@@H]2O[C@H]2[C@@H](C)[C@H](C)O)[C@@H](O)[C@H]1O	11
CCN(CCO)CCCC(C)Nc1ccnc2cc(Cl)ccc12	11
O=C(O)C(=O)Nc1cc2ccccc2cc1C(=O)O	11
OC[C@H]1O[C@@H](S[C@@H]2O[C@H](CO)[C@H](O)[C@H](n3cc(-c4cccc(F)c4)nn3)[C@H]2O)[C@H](O)[C@@H](n2cc(-c3cccc(F)c3)nn2)[C@H]1O	11
CCSc1ccc2c(c1)N(CCCN1CCN(C)CC1)c1ccccc1S2	11
ClCl	11
COc1cc(Nc2ncc3ccn(-c4ccccn4)c3n2)cc(OC)c1OC	11
CCCCCCCCCCCCCCCC(=O)OC[C@H](COP(=O)(O)OCCN)OC(=O)CCCCCCCCCCCCCCC	11
CCN(CC)C(=O)[C@@H]1O[C@@H](C(=O)O)C[C@H](N)[C@H]1N=C(C)O	11
Cc1ccc(C(C)C)c(O)c1	11
CCCCCCC(=O)OCCN1CCN(CCCN2c3ccccc3Sc3ccc(Cl)cc32)CC1	11
OC[C@H]1O[C@@H](c2ccc(F)c(Cc3cc4ccccc4s3)c2)[C@H](O)[C@@H](O)[C@@H]1O	11
CS(C)=O	11
CC(C)CCNC(=O)[C@@H](CCc1ccccc1)NC(=O)[C@@H](O)CC(=O)O	11
O=C(N[C@@H](Cc1ccccc1)[C@@H](O)C(=O)O)OCc1ccccc1	11
Nc1nc(=O)n([C@@H]2CS[C@H](CO)O2)cc1F	11
CNC(=O)[C@H]1O[C@@H](n2cnc3c(NCc4cccc(I)c4)ncnc32)[C@H](O)[C@@H]1O	11
CSCC[C@H](N)C1=N/C(=C\c2ccc(O)cc2)C(=O)N1CC(=O)O	11
C[C@]12CC[C@@H]3c4ccc(O)cc4CC[C@H]3[C@@H]1C[C@@H](O)[C@H]2O	11
CC(C)C[C@H](N=C(O)[C@@H](N)CCCCN)C(O)=N[C@@H](CC(C)C)C(O)=N[C@@H](CC(C)C)C(O)=N[C@@H](CC(C)C)C(O)=N[C@@H](CCCCN)C(O)=N[C@@H](CC(C)C)C(O)=N[C@@H](CC(C)C)C(O)=N[C@@H](CC(C)C)C(O)=N[C@@H](CC(C)C)C(O)=N[C@@H](CCCCN)C(O)=N[C@@H](CC(C)C)C(O)=N[C@@H](CC(C)C)C(O)=N[C@@H](CC(C)C)C(O)=N[C@@H](CC(C)C)C(O)=N[C@@H](CCCCN)C(O)=N[C@@H](CC(C)C)C(O)=N[C@@H](CC(C)C)C(O)=N[C@@H](CC(C)C)C(O)=N[C@@H](CC(C)C)C(O)=N[C@…	11
O=C(O)Cc1c2ccccc2n2c1[nH]c(=O)c1ccccc12	11
Cc1occc(=O)c1[O-].Cc1occc(=O)c1[O-].Cc1occc(=O)c1[O-].[Ga+3]	11
N=C(N)c1ccc2[nH]c(-c3cc(CC(=O)[O-])cc(Br)c3O)cc2c1	11
COc1ccc2c(c1)c(CC(=O)O)c(C)n2Cc1ccccc1	11
CCC[C@@H](N(NC(=O)c1cccc(OC)c1CC)C(=O)c1cc(C)cc(C)c1)C(C)(C)C	11
O=C(O)[C@H](Cc1ccccc1)N(Cc1cccc(C(F)(F)F)c1)C(=O)c1ccc(Cl)cc1Cl	11
CCN(C)C(C)C=C(c1cccs1)c1cccs1	11
CC[C@H](Nc1cc(C)nc2c(-c3ccc(OC)cc3C)c(C)nn12)c1nc(C)no1	11
N[C@@H](CCC(=O)NO)C(=O)O	11
Oc1ccc(/C=C/c2cc(O)cc(O)c2)cc1	11
CC1=C2[N+]3=C(C=C4[N+]5=C(C(C)=C6N7[C@@H]8[C@H](CC(N)=O)[C@@]6(C)CCC(=O)NC[C@@H](C)OP(=O)([O-])O[C@@H]6[C@@H](CO)O[C@@H]([C@@H]6O)n6c[n+](c9cc(C)c(C)cc96)[Co-3]753(O)[N+]3=C1[C@@H](CCC(N)=O)[C@](C)(CC(N)=O)[C@]83C)[C@@H](CCC(N)=O)C4(C)C)[C@@H](CCC(N)=O)[C@]2(C)CC(N)=O	11
O	11
COC(CNC(N)=O)C[Hg]Cl	11
NCc1ccc[n+]([C@@H]2O[C@H](COP(=O)(O)OP(=O)([O-])OC[C@H]3O[C@@H](n4cnc5c(N)ncnc54)[C@H](O)[C@@H]3O)[C@@H](O)[C@H]2O)c1	11
CCN1CCN(Cc2ccc(-c3cc4c(=N[C@H](C)c5ccccc5)nc[nH]c4[nH]3)cc2)CC1	11
CCS(=O)(=O)N[C@H](Cc1c[nH]c2ccccc12)C(=O)N[C@@H](CCC(N)=O)C(=O)NCc1ccc(C(=N)N)cc1	11
CCCCCCO[C@@H]1O[C@H](CO)[C@H](O)C[C@H]1O	11
COC(=O)[C@H](Cc1cccc(C(=N)N)c1)NC(=O)CNS(=O)(=O)c1ccc(C)cc1	11
O.O.O.OC[C@H]1O[C@H](O[C@]2(CO)O[C@H](CO)[C@@H](O)[C@@H]2O)[C@H](O)[C@@H](O)[C@@H]1O.[Fe+3].[Fe+3].[Fe+3].[Fe+3].[Fe+3].[Na+].[Na+].[O-2].[O-2].[O-2].[O-2].[O-2].[O-2].[O-2].[O-2].[OH-]	11
CC(C)[C@H](N=C(O)OCc1ccccc1)C(O)=N[C@@H](C)C(O)=N[C@@H](CC(=O)O)C(=O)CF	11
CCNC(=O)c1cn2ncnc(Nc3cc(C(=O)NOC)ccc3C)c2c1C	11
Nc1ncnc2nc[nH]c12	11
CCCc1c(OCc2ccc([C@H](O)c3cccc(C(=O)O)c3)cc2)ccc(C(C)=O)c1O	11
O=C1NC(=O)C(Cc2ccc3cc(OCc4ccccc4F)ccc3c2)S1	11
CC(O)COC(=O)O[C@@H]1C[C@H](C)CC[C@H]1C(C)C	11
CCCCCCCC/C=C\CCCCCCCC(=O)OCC(O)CO	11
O=P(O)(O)C(O)(COc1cccc(-c2cccc(-c3ccccc3)c2)c1)P(=O)(O)O	11
Cc1nc(-c2ccnc(N)n2)cn1Cc1c(Cl)cccc1Cl	11
CCCCCCCCCCCC(=O)O	11
O=c1nc[nH]c2c([C@@H]3O[C@H](CO)[C@H]4O[C@@H](CP(=O)(O)O)O[C@@H]34)c[nH]c12	11
O=C(CCCCC(=O)Nc1c(I)cc(I)c(C(=O)O)c1I)Nc1c(I)cc(I)c(C(=O)O)c1I	11
Nc1nc(OCC2CCCCC2)c2nc[nH]c2n1	11
CNC(=O)[C@H](Cc1ccc(OC)cc1)NC(=O)[C@@H](CC(=O)NO)CC(C)C	11
CC(O)CC(=O)SCCNC(=O)CCNC(=O)[C@H](O)C(C)(C)COP(=O)(O)OP(=O)(O)OC[C@H]1O[C@@H](n2cnc3c(N)ncnc32)[C@H](O)[C@@H]1OP(=O)(O)O	11
CCCCCOc1ccc2cc(S(=O)(=O)N[C@H](CCC(=O)O)C(=O)O)ccc2c1	11
Nc1ncnc2c1ncn2[C@@H]1OC[C@H](OP(=O)(O)O)[C@H]1O	11
O[C@H](CS)[C@H](O)CS	11
O=C[C@H](O)CO	11
O=C(CCBr)N1CCN(C(=O)CCBr)CC1	11
CCOP(=O)(OCC)Oc1ccc(OC)cc1	11
CC(=O)N1N=C(c2ccc(N)cc2)c2cc3c(cc2C[C@H]1C)OCO3	11
COC(=O)C1CCN(C(=O)c2ccc(N(C)Cc3cnc4nc(N)nc(N)c4n3)cc2)CC1	11
[Cl-].[Cl-].[Zn+2]	11
O=C(O)[C@]1(O)C=C(F)[C@@H](O)[C@H](O)C1	11
CCC1(CC)C(=O)NC(=O)NC1=O	11
COc1ccccc1OC(=O)c1ccccc1OC(C)=O	11
CCCCC/C=C\C[C@@H](O)/C=C/C=C/C=C\[C@@H](O)CCCC(=O)O	11
CCOc1ccc(OCC)c(NC(=O)c2cc(C)c(OCCN)c(C)c2)c1	11
O=S(=O)(O)CCCN1CCOCC1	11
N[C@@]1(C(=O)c2ccccc2)[C@H](c2ccccc2)[C@H]2CC[C@@H]1C2	11
CC(C)(Oc1ccc(C2CC2(Cl)Cl)cc1)C(=O)O	11
N=C(O)[C@@H](N)CS	11
CN(C)[C@H]1C[C@@H](C(C)(C)CO)Nc2ccc([N+](=O)[O-])cc21	11
C[C@H](Oc1ccc(S(C)(=O)=O)cc1C(=O)N1CCN(c2ncc(C(F)(F)F)cc2F)CC1)C(F)(F)F	11
NC(=[NH2+])n1cncn1	11
CCOCCOC(=O)N[C@@H](Cc1ccccc1)[C@@H](O)C[C@]1(Cc2ccccc2)NC=C([C@H]2c3ccccc3[C@H]3NC(=O)O[C@H]32)C1=O	11
COc1ccc(C[C@H](C)[C@H](C)Cc2ccc(OC)c(OC)c2)cc1OC	11
O=C1N=C(S)S[C@@H]1Cc1ccc(C(F)(F)F)cc1	11
O=c1nc(O)ccn1[C@@H]1O[C@H](CO)[C@@H](OP(=O)(O)O)[C@H]1F	11
O=C(O)CCC1c2ccc(O)cc2Oc2cc(O)ccc21	11
O=C(O)CO/N=C1\C2=CC=CCC2=N\C1=C1/C(=O)N=C2CC=CC=C21	11
C[C@H]1Cc2ccccc2N1NC(=O)c1ccc(Cl)c(S(N)(=O)=O)c1	11
CC(C)CNC(=O)[C@H]1C[C@@](F)(c2ccc(CN3CCCC3)c(F)c2)C1	11
COc1ccc(/C=C/C(=O)OCCC(C)C)cc1	11
N[C@@H](CS[As](O)O)C(=O)O	11
CC(=O)OCC1=C(C(=O)O)N2C(=O)[C@@H](N=C(O)CCC[C@@H](N)C(=O)O)[C@H]2SC1	11
Nc1ccn([C@H]2CO[C@@H](CO)S2)c(=O)n1	11
O=C(CO)[C@@H](O)[C@@H](O)CO	11
N[C@@H](Cc1c[nH]c2ccc(O)cc12)C(=O)O	11
N=C(N)SCCc1cccc(CCSC(=N)N)c1	11
CCc1cc(OC)c(CC(C)N)cc1OC	11
C=CCN1CCCC1CNC(=O)c1cc2n[nH]nc2cc1OC	11
O=c1ccn2c(n1)O[C@H]1[C@H](O)[C@@H](CO)O[C@H]12	11
[K+].[OH-]	11
Fc1ccc2c(CCNCc3cccc(OCC(F)(F)C(F)F)c3)c[nH]c2c1	11
CC1=C(/C=C/C(C)=C/C=C/C(C)=C\C=C\C=C(C)/C=C/C=C(\C)CO)C(C)(C)C[C@H](O)C1	11
N[C@@H](CC(=O)N1CCc2c(nc(C(F)(F)F)nc2C(F)(F)F)C1)CN1CC(F)(F)CCC1=O	11
CN1CCN(C(c2ccccc2)c2ccc(Cl)cc2)CC1	11
O=C([O-])CN(CCN(CC(=O)[O-])CC(=O)[O-])CC(=O)[O-].[Ca+2].[Na+].[Na+]	11
CC(C)OC(=O)CCC/C=C\C[C@H]1[C@@H](O)C[C@@H](O)[C@@H]1/C=C/[C@@H](O)COc1cccc(C(F)(F)F)c1	11
O=P(O)(O)O[P@](=O)(O)[S-]	11
CC(O)(C(=O)O)c1ccccc1	11
CCCCCCCCCCCCCCCCCC(=O)O	11
NS(=O)(=O)c1cccc(Nc2nccc(Nc3c(Cl)ccc4c3OCO4)n2)c1	11
O=C1NC(=O)[C@@]2(CCOc3ccc(F)cc32)N1	11
C[C@@H]1CC2=CC(=O)CC[C@@H]2[C@H]2CC[C@@]3(C)[C@@H](CC[C@]3(C)O)[C@@H]21	11
CN(C)C[C@@H](O)COc1ccc(Nc2nccc(Nc3cc(Cl)ccc3Cl)n2)cc1	11
CC/C=C\c1cc2c(cc1O)CC[C@@H]1[C@@H]2CC[C@]2(C)[C@@H](O)CC[C@@H]12	11
C[C@@]1(c2ccc(Oc3ccccc3)cc2)OC(=O)N(Nc2ccccc2)C1=O	11
O=C(O)[C@H]1CCCN1C(=O)CCCCC(=O)N1CCC[C@@H]1C(=O)O	11
S=C=NCCc1ccccc1	11
C[C@]12Cc3c[nH]nc3C[C@@H]1CC[C@@H]1[C@@H]2CC[C@@]2(C)[C@H]1CC[C@]2(C)O	11
CC1=C(C(=O)O)N2C(=O)[C@@H](NC(=O)[C@H](N)c3ccccc3)[C@H]2SC1	11
NC(=[NH2+])c1ccc2[nH]c(-c3cc(F)ccc3[O-])nc2c1	11
CC(C)[C@H](N)C(=O)O	11
CCCCCCCC(=O)OCC(COC(=O)CCCCCCC)OC(=O)CCCCCCC	11
C/C(=C\CNc1ncnc2[nH]cnc12)CO	11
CC[C@@]1(O)C(=O)OCc2c1cc1n(c2=O)Cc2cc3c([N+](=O)[O-])cccc3nc2-1	11
C=C(OP(=O)(O)O)C(=O)O	11
C=CC[C@@H](C=O)[C@H]1CCC[C@@H]1O	11
C[C@H](O)[C@@H](O)[C@@H](O)[C@H](O)CO	11
O=C(O)N1CCC(Cc2cnc3ccccc3c2)CC1	11
O=C(O)COC(=O)c1cc2ccccc2c2c1S(=O)(=O)N(CC(=O)O)C2=O	11
OC[C@H]1O[C@H]2C=C[C@H]3O[C@@H]4[C@@H](C[C@@H]3O[C@@H]2C/C=C\[C@@H]1O)O[C@H]1CC=CCO[C@@H]1[C@H]4O	11
CC(=O)Nc1ccc(OC[C@](C)(O)C(=O)Nc2ccc([N+](=O)[O-])c(C(F)(F)F)c2)cc1	11
NCCC[C@H](NC(=O)CCC(=O)O)C(=O)O	11
N=C(N)N	11
COc1ccc(S(=O)(=O)N[C@@H](CNc2nc(C)nc(N3CCC(c4ccc5c(n4)NCCC5)CC3)c2C)C(=O)O)cc1	11
CCCCCCCCCC(=O)O[C@H]1CC[C@H]2[C@@H]3CCC4=CC(=O)CC[C@@H]4[C@H]3CC[C@]12C	11
CC(C(=O)O)c1cccc2c(-c3ccccc3)coc12	11
COc1cnc(-n2cnc(C)n2)c2c1c(C(=O)C(=O)N1CCN(C(=O)c3ccccc3)CC1)cn2COP(=O)(O)O	11
N#CC1=C(c2cc(Cl)cc(Cl)c2)C(=O)N2CCC[C@]12Cc1ccc(C#N)cc1	10
CCC/C=C\C=C\CCCCCCCCCO	10
CC(C)(N)Cc1ccccc1Cl	10
Clc1ccc(C(Cn2ccnc2)OCc2c(Cl)cccc2Cl)c(Cl)c1	10
N=C(N)c1ccc([C@H]2[C@H]3C(=O)N(Cc4ccc5c(c4)OCO5)C(=O)[C@H]3[C@@H]3C[C@@H](O)CN32)cc1	10
Cc1cc2c(cc1C)[n+](S(=O)(=O)[O-])c1c(O)nc(=O)nc-1n2C[C@H](O)[C@H](O)[C@H](O)COP(=O)(O)O	10
CC1=C[C@H]2Cc3nc(O)ccc3[C@]3(C1)NCCC[C@H]23	10
O=P(O)(O)C(F)(F)c1ccc(C[C@](C/C=C/c2ccccc2)(c2nc3ccccc3s2)n2nnc3ccccc32)cc1	10
O=C([O-])CCC(=O)[O-].[Li+].[Li+]	10
O=C1C[C@@H](c2ccc(O)cc2)Oc2cc(O)ccc21	10
CCCCCCOC(=O)c1ccccc1C(=O)c1ccc(N(CC)CC)cc1O	10
Nc1nc(Cl)nc2c1ncn2[C@H]1CC[C@@H](CO)O1	10
C[C@@H](O)[C@H](NC(=O)[C@@H]1CSSC[C@H](NC(=O)[C@@H](Cc2ccccc2)NC(=O)CN2CCN(CC(=O)[O-])CCN(CC(=O)[O-])CCN(CC(=O)[O-])CC2)C(=O)N[C@@H](Cc2ccc(O)cc2)C(=O)N[C@H](Cc2c[nH]c3ccccc23)C(=O)N[C@@H](CCCCN)C(=O)N[C@@H]([C@@H](C)O)C(=O)N1)C(=O)O.[Ga+3]	10
CC(C)C(C(=O)O)C(O)C(=O)O	10
CC(=N)NCc1cccc(CN)c1	10
CCCCC/C=C\C/C=C\CCCCCCCC(=O)O[C@H](COC(=O)CCCCCCCCCCCCCCC)COP(=O)([O-])OCC[N+](C)(C)C	10
COCCOc1ccc(N2CCN(CCn3ncc4c3nc(N)n3nc(-c5ccco5)nc43)CC2)cc1	10
Cc1c(-c2ccccc2)ccc2nc(N)nc(N)c12	10
O=C(CCC1CCN(Cc2ccccc2)CC1)c1ccc2c(c1)NCCCC2	10
N=C(N)NCCC[C@@H](N)C(=O)O	10
C[C@]12CC[C@H]3[C@@H](CCC4=CC(=O)CC[C@@]43C)[C@@H]1CC[C@H]2O	10
Cc1cc(/N=N/c2ccccc2C(=O)O)cc(C)c1O	10
O=C(O)[C@]1(O)O[C@H](COP(=O)(O)O)[C@@H](O)[C@H]1O	10
CCCCCCCCOC[C@H](COP(=O)(O)OCCN)OP(=O)(O)CCCCCCC	10
O=C(O)Cc1ccc(-c2c[nH]c3ncc(-c4ccc5ccccc5c4)cc23)cc1	10
CC1CCC(C(C)C)C(OC(=O)c2ccccc2N)C1	10
COC(F)(F)C(Cl)Cl	10
O=C(O)CCC1CCCCC1	10
Cn1cnc(C[C@H](N)C(=O)O)c1	10
CCCCCCCC/C=C\CCCCCCCCCCCCCC(=O)N[C@@H](CO[C@@H]1O[C@H](CO)[C@H](O)[C@H](OS(=O)(=O)O)[C@H]1O)[C@H](O)/C=C/CCCCCCCCCCCCC	10
O=C1[C@@H](Cc2ccc(Cl)c(Cl)c2)SC(=S)N1NS(=O)(=O)c1cccs1	10
O=C(O)[C@@H](O)c1ccc(O)cc1	10
Cc1ccc(/C(=C\CN2CCCC2)c2cccc(/C=C/C(=O)O)n2)cc1	10
O=NC(=O)CNS(=O)(=O)c1ccccc1	10
O=C(COc1ccc(Cl)cc1C(=O)c1ccccc1)Nc1ccccc1	10
NCCO	10
CCCC[C@H](CN(O)C=O)C(=O)N1CCC[C@H]1c1nc2ccccc2o1	10
CC/C=C\C/C=C\C/C=C\C/C=C\C/C=C\C/C=C\CCC(=O)O[C@@H](C(=O)O[C@H]1C[C@@]2(O)[C@@H](OC(=O)c3ccccc3)[C@H]3[C@](C)(C(=O)[C@H](OC(C)=O)C(=C1C)C2(C)C)[C@@H](O)C[C@H]1OC[C@]13OC(C)=O)[C@@H](NC(=O)c1ccccc1)c1ccccc1	10
C[C@@H]1C[C@H]2[C@@H]3CCC4=CC(=O)C=C[C@]4(C)[C@@]3(F)[C@@H](O)C[C@]2(C)[C@@]1(O)C(=O)COC(=O)c1ccncc1	10
Brc1cccc(-c2cc(-c3ccc4c(c3)OCO4)[nH]n2)c1	10
CC(C)[C@@H]1NC(=O)[C@H](C)OC(=O)[C@@H](C(C)C)NC(=O)[C@@H](C(C)C)OC(=O)[C@H](C(C)C)NC(=O)[C@H](C)OC(=O)[C@@H](C(C)C)NC(=O)[C@@H](C(C)C)OC(=O)[C@H](C(C)C)NC(=O)[C@H](C)OC(=O)[C@@H](C(C)C)NC(=O)[C@@H](C(C)C)OC1=O	10
C[C@@H](C[C@H](C[C@@H](CCC(=O)O)C(=O)O)C(=O)O)C(=O)O	10
O=S(=O)(NCCC(F)(F)F)c1ccc2c(c1)CN[C@@H](CF)C2	10
Oc1c(Br)cc(-c2nc3ccccc3o2)cc1Br	10
N[C@@H](CCS)C(=O)O	10
C#CC(C)(CC)OC(=O)c1ccccc1C(=O)O	10
C#CC1(O)CCC2C3CCC4=CC(=O)CCC4C3CCC21CC	10
O=C(NC(=O)c1cc(F)c(F)cc1Cl)Nc1cc(F)ccc1N1CCC(C(=O)O)CC1	10
[223Ra]	10
CNC(=O)[C@H]1O[C@@H](n2cnc3c(NCc4cccc(I)c4)nc(Cl)nc32)[C@H](O)[C@@H]1O	10
C[C@H](C(=O)O)[C@@H](N)C(=O)O	10
CC(N)Cc1c[nH]c2ccccc12	10
CCc1nc(N)nc(N)c1-c1ccc2c(c1)N(CCCOC)[C@H](c1ccccc1)CC2	10
C[C@@H]1C[C@H]2[C@@H]3C[C@H](F)C4=CC(=O)C=C[C@]4(C)[C@@]3(Cl)[C@@H](O)C[C@]2(C)[C@H]1C(=O)CO	10
CN(C)/C(N)=N/CCC[C@H](N)C(=O)O	10
C=C(C)[C@H]1Cc2c(ccc3c2O[C@@H]2COc4cc(OC)c(OC)cc4[C@@H]2C3=O)O1	10
CCCCCCC(=O)O[C@H]1CC[C@H]2[C@@H]3CCC4=CC(=NNC(=O)C(O)(c5ccccc5)c5ccccc5)CC[C@]4(C)[C@H]3CC[C@]12C	10
O=C(CN1C(=O)C2(CCCC2)NC[C@H]1c1cc(F)cc(F)c1)Nc1ccc2c(c1)C[C@@]1(C2)C(=O)Nc2ncccc21	10
c1ccc2[nH]c(-c3cscn3)nc2c1	10
CCOc1nc(N)nc2c1ncn2[C@@H]1O[C@@H]2CO[P@@](=O)(OC(C)C)O[C@H]2[C@@]1(C)F	10
Cc1ncnc2c1ncn2[C@@H]1O[C@H]([C@H](C)O)[C@@H](O)[C@H]1O	10
Fc1ccccc1-c1nc2ccn(Cc3ccc(-c4ccc(C(F)(F)F)cc4C(F)(F)F)nn3)cc-2n1	10
NC[C@H](c1ccc(Cl)cc1)c1ccc(-c2cn[nH]c2)cc1	10
NS(=O)(=O)c1ccc(NC(=S)OCCc2ccsc2)cc1	10
OC[C@H]1O[C@H](O[C@@H]2[C@@H](CO)O[C@@H](OCCCCCCC3CCCCC3)[C@H](O)[C@H]2O)[C@H](O)[C@@H](O)[C@@H]1O	10
N=C(NCCCCCCNC(=N)NC(=N)Nc1ccc(Cl)cc1)NC(=N)Nc1ccc(Cl)cc1	10
[truncated: 7,647 more rows]
