# Supplementary material for: PTB-DDI: An Accurate and Simple Framework for Drug–Drug Interaction Prediction Based on Pre-Trained Tokenizer and BiLSTM Model
Source: Int J Mol Sci. 2024 Oct 23;25(21):11385. doi: 10.3390/ijms252111385 (PMC11546514; doi:10.3390/ijms252111385)
Supplement: Supplementary file 1 [file ijms-25-11385-s001.zip › train_val_drugbank_smiles_count.csv]

SMILES	Count
CCCCc1oc2ccccc2c1C(=O)c1cc(I)c(OCCN(CC)CC)c(I)c1	973
CCC1(c2ccccc2)C(=O)NC(=O)NC1=O	964
CCC1(c2ccccc2)C(=O)NCNC1=O	958
CCc1nn(CCCN2CCN(c3cccc(Cl)c3)CC2)c(=O)n1CCOc1ccccc1	945
O=C1NC(=O)C(c2ccccc2)(c2ccccc2)N1	937
NC(=O)N1c2ccccc2C=Cc2ccccc21	935
COc1ccc(C(CN(C)C)C2(O)CCCCC2)cc1	922
COc1cc(/C=C/C(=O)CC(=O)/C=C/c2ccc(O)c(OC)c2)ccc1O	921
CCCC(C)C1(CC)C(=O)NC(=O)NC1=O	910
O=C1Cc2cc(CCN3CCN(c4nsc5ccccc45)CC3)c(Cl)cc2N1	897
COCCCC/C(=N\OCCN)c1ccc(C(F)(F)F)cc1	896
O=C1NC(c2ccccc2)(c2ccccc2)C(=O)N1COP(=O)(O)O	890
COc1ccc(CCN(C)CCCC(C#N)(c2ccc(OC)c(OC)c2)C(C)C)cc1OC	868
CN1CCN(C2=Nc3cc(Cl)ccc3Nc3ccccc32)CC1	868
COc1ccc([C@@H]2Sc3ccccc3N(CCN(C)C)C(=O)[C@@H]2OC(C)=O)cc1	857
CO[C@H]1/C=C/O[C@@]2(C)Oc3c(C)c(O)c4c(O)c(c(/C=N/N5CCN(C)CC5)c(O)c4c3C2=O)NC(=O)/C(C)=C\C=C\[C@H](C)[C@H](O)[C@@H](C)[C@@H](O)[C@@H](C)[C@H](OC(C)=O)[C@@H]1C	842
C/C=C/C[C@@H](C)[C@@H](O)[C@H]1C(=O)N[C@@H](CC)C(=O)N(C)CC(=O)N(C)[C@@H](CC(C)C)C(=O)N[C@@H](C(C)C)C(=O)N(C)[C@@H](CC(C)C)C(=O)N[C@@H](C)C(=O)N[C@H](C)C(=O)N(C)[C@@H](CC(C)C)C(=O)N(C)[C@@H](CC(C)C)C(=O)N(C)[C@@H](C(C)C)C(=O)N1C	834
COC(=O)C1=C(C)NC(C)=C(C(=O)OC(C)C)C1c1cccc2nonc12	826
Clc1ccc(CCCOCCCN2CCCCC2)cc1	822
CSc1ccc2c(c1)N(CCC1CCCCN1C)c1ccccc1S2	821
CC#C[C@]1(O)CC[C@H]2[C@@H]3CCC4=CC(=O)CCC4=C3[C@@H](c3ccc(N(C)C)cc3)C[C@@]21C	819
CC(=O)N1CCN(c2ccc(OCC3COC(Cn4ccnc4)(c4ccc(Cl)cc4Cl)O3)cc2)CC1	818
CN1C[C@H](C(=O)N[C@]2(C)O[C@@]3(O)[C@@H]4CCCN4C(=O)[C@H](Cc4ccccc4)N3C2=O)C[C@@H]2c3cccc4[nH]cc(c34)C[C@H]21	813
CN1CCCC(n2nc(Cc3ccc(Cl)cc3)c3ccccc3c2=O)CC1	812
CN(C)CCCN1c2ccccc2Sc2ccc(Cl)cc21	807
CN(C)CCCC1(c2ccc(F)cc2)OCc2cc(C#N)ccc21	806
CC(C)C[C@H](NC(=O)[C@H](Cc1ccccc1)NC(=O)c1cnccn1)B(O)O	805
CCCS(=O)(=O)Nc1ccc(F)c(C(=O)c2c[nH]c3ncc(-c4ccc(Cl)cc4)cc23)c1F	803
CN[C@H]1CC[C@@H](c2ccc(Cl)c(Cl)c2)c2ccccc21	802
COC(=O)C1=C(C)NC(C)=C(C(=O)OCCN(C)Cc2ccccc2)C1c1cccc([N+](=O)[O-])c1	802
COc1ccccc1OCC(O)CN1CCN(CC(=O)Nc2c(C)cccc2C)CC1	798
CC(C)(C)C(O)/C=C/c1ccc2c(c1)OCO2	796
CN(C)CCCN1c2ccccc2CCc2ccccc21	795
CCCCc1oc2ccc(NS(C)(=O)=O)cc2c1C(=O)c1ccc(OCCCN(CCCC)CCCC)cc1	795
CNCCCN1c2ccccc2CCc2ccccc21	790
CNCCC(Oc1ccc(C(F)(F)F)cc1)c1ccccc1	790
CNC(=O)c1ccc(N2C(=S)N(c3cnc(C#N)c(C(F)(F)F)c3)C(=O)C23CCC3)cc1F	785
CN(C)CCCN1c2ccccc2Sc2ccccc21	785
CC(C)(C)NC(=O)[C@@H]1CN(Cc2cccnc2)CCN1C[C@@H](O)C[C@@H](Cc1ccccc1)C(=O)N[C@H]1c2ccccc2C[C@H]1O	779
CCN(CC)CCCC(C)Nc1ccnc2cc(Cl)ccc12	777
NC1CC1c1ccccc1	775
Clc1ccccc1CN1CCc2sccc2C1	774
Cc1cccc(C)c1OCC(=O)N[C@@H](Cc1ccccc1)[C@@H](O)C[C@H](Cc1ccccc1)NC(=O)[C@H](C(C)C)N1CCCNC1=O	773
CN1CC2c3ccccc3Oc3ccc(Cl)cc3C2C1.O=C(O)/C=C\C(=O)O	770
COCCc1ccc(OCC(O)CNC(C)C)cc1	770
CO[C@H]1/C=C/O[C@@]2(C)Oc3c(C)c(O)c4c(O)c(c(/C=N/N5CCN(C6CCCC6)CC5)c(O)c4c3C2=O)NC(=O)/C(C)=C\C=C\[C@H](C)[C@H](O)[C@@H](C)[C@@H](O)[C@@H](C)[C@H](OC(C)=O)[C@@H]1C	770
Cc1ccnc2c1NC(=O)c1cccnc1N2C1CC1	767
CCC(=O)C(CC(C)N(C)C)(c1ccccc1)c1ccccc1	765
CN1CCC[C@@H]1CCO[C@](C)(c1ccccc1)c1ccc(Cl)cc1	765
C[C@@H](c1ncncc1F)[C@](O)(Cn1cncn1)c1ccc(F)cc1F	763
Clc1ccccc1C(c1ccccc1)(c1ccccc1)n1ccnc1	763
Cc1cc(Nc2ncc(Cl)c(=Nc3ccccc3S(=O)(=O)C(C)C)[nH]2)c(OC(C)C)cc1C1CCNCC1	761
CC(C)(C)NC(=O)[C@@H]1C[C@@H]2CCCC[C@@H]2CN1C[C@@H](O)[C@H](Cc1ccccc1)NC(=O)[C@H](CC(N)=O)NC(=O)c1ccc2ccccc2n1	760
CNCc1ccc(-c2[nH]c3cc(F)cc4c3c2CCNC4=O)cc1	759
Cc1ccc(NC(=O)C2(c3ccc4c(c3)OC(F)(F)O4)CC2)nc1-c1cccc(C(=O)O)c1	758
CCCc1nn(C)c2c(=O)nc(-c3cc(S(=O)(=O)N4CCN(C)CC4)ccc3OCC)[nH]c12	755
Cc1cn(-c2cc(NC(=O)c3ccc(C)c(Nc4nccc(-c5cccnc5)n4)c3)cc(C(F)(F)F)c2)cn1	753
COc1cccc2c1C(=O)c1c(O)c3c(c(O)c1C2=O)C[C@@](O)(C(=O)CO)C[C@@H]3O[C@H]1C[C@H](N)[C@H](O)[C@H](C)O1	746
CC(C)(C)c1nc(-c2cccc(NS(=O)(=O)c3c(F)cccc3F)c2F)c(-c2ccnc(N)n2)s1	745
O=C(CCCN1CCC(O)(c2ccc(Cl)cc2)CC1)c1ccc(F)cc1	743
CN(C)CCCN1c2ccccc2CCc2ccc(Cl)cc21	742
COC(=O)N[C@H](C(=O)N[C@@H](Cc1ccccc1)[C@@H](O)CN(Cc1ccc(-c2ccccn2)cc1)NC(=O)[C@@H](NC(=O)OC)C(C)(C)C)C(C)(C)C	742
CC[C@H]1OC(=O)[C@H](C)[C@@H](O[C@H]2C[C@@](C)(OC)[C@@H](O)[C@H](C)O2)[C@H](C)[C@@H](O[C@@H]2O[C@H](C)C[C@H](N(C)C)[C@H]2O)[C@](C)(OC)C[C@@H](C)C(=O)[C@H](C)[C@@H](O)[C@]1(C)O	742
CC(C)CN(C[C@@H](O)[C@H](Cc1ccccc1)NC(=O)O[C@H]1CO[C@H]2OCC[C@@H]12)S(=O)(=O)c1ccc(N)cc1	741
COc1ccc2c(c1)N(C[C@H](C)CN(C)C)c1ccccc1S2	741
CCC(C)n1ncn(-c2ccc(N3CCN(c4ccc(OC[C@H]5CO[C@](Cn6cncn6)(c6ccc(Cl)cc6Cl)O5)cc4)CC3)cc2)c1=O	740
C=C[C@H]1CN2CC[C@H]1C[C@@H]2[C@@H](O)c1ccnc2ccc(OC)cc12	740
CC[C@H](C)C(=O)O[C@H]1C[C@@H](C)C=C2C=C[C@H](C)[C@H](CC[C@@H]3C[C@@H](O)CC(=O)O3)[C@H]21	740
CN(C)CCC[C@@]1(c2ccc(F)cc2)OCc2cc(C#N)ccc21	738
CC(C)Nc1cccnc1N1CCN(C(=O)c2cc3cc(NS(C)(=O)=O)ccc3[nH]2)CC1	737
Cc1c(O)cccc1C(=O)N[C@@H](CSc1ccccc1)[C@H](O)CN1C[C@H]2CCCC[C@H]2C[C@H]1C(=O)NC(C)(C)C	736
C=C[C@H]1CN2CC[C@H]1C[C@H]2[C@H](O)c1ccnc2ccc(OC)cc12	736
CNCC[C@H](Oc1cccc2ccccc12)c1cccs1	736
O=C1CCc2ccc(OCCCCN3CCN(c4cccc(Cl)c4Cl)CC3)cc2N1	736
CN(C)CCC=C1c2ccccc2COc2ccccc21	736
Cc1nc2n(c(=O)c1CCN1CCC(c3noc4cc(F)ccc34)CC1)CCCC2	735
CCCN(CCC)CCc1cccc2c1CC(=O)N2	731
CC[C@H]1OC(=O)[C@H](C)C(=O)[C@H](C)[C@@H](O[C@@H]2O[C@H](C)C[C@H](N(C)C)[C@H]2O)[C@](C)(OC)C[C@@H](C)C(=O)[C@H](C)[C@H]2N(CCCCn3cnc(-c4cccnc4)c3)C(=O)O[C@]12C	730
CNCCC=C1c2ccccc2CCc2ccccc21	730
Cc1nc2c([nH]1)CCN(C(=O)c1ccc(NC(=O)c3ccccc3-c3ccccc3)cc1)c1ccccc1-2	725
CC(C)CN(C[C@@H](OP(=O)(O)O)[C@H](Cc1ccccc1)NC(=O)O[C@H]1CCOC1)S(=O)(=O)c1ccc(N)cc1	721
Cc1noc(NS(=O)(=O)c2ccc(N)cc2)c1C	721
OCCOCCN1CCN(C2=Nc3ccccc3Sc3ccccc32)CC1	720
CN(C)CCC=C1c2ccccc2CCc2ccccc21	719
CO[C@H]1/C=C/O[C@@]2(C)Oc3c(C)c(O)c4c(c3C2=O)C2=NC3(CCN(CC(C)C)CC3)NC2=C(NC(=O)/C(C)=C\C=C\[C@H](C)[C@H](O)[C@@H](C)[C@@H](O)[C@@H](C)[C@H](OC(C)=O)[C@@H]1C)C4=O	719
C[C@@H](Oc1cc(-c2cnn(C3CCNCC3)c2)cnc1N)c1c(Cl)ccc(F)c1Cl	717
CC(C)c1nc(CN(C)C(=O)N[C@@H](CCN2CCOCC2)C(=O)N[C@H](CC[C@H](Cc2ccccc2)NC(=O)OCc2cncs2)Cc2ccccc2)cs1	716
CC[C@@H]([C@H](C)O)n1ncn(-c2ccc(N3CCN(c4ccc(OC[C@@H]5CO[C@@](Cn6cncn6)(c6ccc(F)cc6F)C5)cc4)CC3)cc2)c1=O	714
CC[C@H]1OC(=O)[C@H](C)[C@@H](O[C@H]2C[C@@](C)(OC)[C@@H](O)[C@H](C)O2)[C@H](C)[C@@H](O[C@@H]2O[C@H](C)C[C@H](N(C)C)[C@H]2O)[C@](C)(O)C[C@@H](C)C(=O)[C@H](C)[C@@H](O)[C@]1(C)O	712
COc1ccccc1Oc1c(NS(=O)(=O)c2ccc(C(C)(C)C)cc2)nc(-c2ncccn2)nc1OCCO	712
C[C@@H](c1nc(-c2ccc(C#N)cc2)cs1)[C@](O)(Cn1cncn1)c1cc(F)ccc1F	708
Cc1nc(Nc2ncc(C(=O)Nc3c(C)cccc3Cl)s2)cc(N2CCN(CCO)CC2)n1	704
O=C(O)c1ccc(-n2nc(-c3ccccc3O)nc2-c2ccccc2O)cc1	703
CN(C)CC/C=C1/c2ccccc2COc2ccc(CC(=O)O)cc21	702
Cc1ccc(-c2cc(C(F)(F)F)nn2-c2ccc(S(N)(=O)=O)cc2)cc1	701
CC(C)C[C@H]1C(=O)N2CCC[C@H]2[C@]2(O)O[C@](NC(=O)[C@@H]3C=C4c5cccc6[nH]c(Br)c(c56)C[C@H]4N(C)C3)(C(C)C)C(=O)N12	697
C[C@@H](O[C@H]1OCCN(Cc2n[nH]c(=O)[nH]2)[C@H]1c1ccc(F)cc1)c1cc(C(F)(F)F)cc(C(F)(F)F)c1	696
Fc1ccc([C@@H]2CCNC[C@H]2COc2ccc3c(c2)OCO3)cc1	696
OC(Cn1cncn1)(Cn1cncn1)c1ccc(F)cc1F	696
CC(CN(C)C)CN1c2ccccc2CCc2ccccc21	695
CNCC[C@@H](Oc1ccccc1C)c1ccccc1	694
FC(F)(F)c1cccc(N2CCN(CCc3nnc4n3C[C@@H]3CCC[C@H]43)CC2)c1	694
COc1ccccc1OCCNCC(O)COc1cccc2[nH]c3ccccc3c12	690
CCC[C@H](NC(=O)[C@@H]1[C@H]2CCC[C@H]2CN1C(=O)[C@@H](NC(=O)[C@@H](NC(=O)c1cnccn1)C1CCCCC1)C(C)(C)C)C(=O)C(=O)NC1CC1	689
CNC(=O)c1ccc(N2C(=S)N(c3ccc(C#N)c(C(F)(F)F)c3)C(=O)C2(C)C)cc1F	688
C=CCC1(C(C)CCC)C(=O)NC(=O)NC1=O	685
COc1cc(C(C)=O)ccc1OCCCN1CCC(c2noc3cc(F)ccc23)CC1	684
CC(C)NCC(O)COc1ccc(CCOCC2CC2)cc1	684
Cc1ccc(NC(=O)c2ccc(CN3CCN(C)CC3)cc2)cc1Nc1nccc(-c2cccnc2)n1	682
CCN(CC)C(=O)[C@@]1(c2ccccc2)C[C@H]1CN	681
CCCCCCC(C)(C)c1cc(O)c2c(c1)OC(C)(C)[C@@H]1CCC(=O)C[C@@H]21	674
CC(C)c1cccc(C(C)C)c1O	673
Clc1ccc(C(c2ccccc2Cl)C(Cl)Cl)cc1	673
CC(=O)N(c1onc(C)c1C)S(=O)(=O)c1ccc(N)cc1	669
CCCCc1nc(Cl)c(CO)n1Cc1ccc(-c2ccccc2-c2nn[nH]n2)cc1	668
C=CCOc1ccccc1OCC(O)CNC(C)C	667
COc1ccc2c(O[C@H]3C[C@H]4C(=O)N(C)CCCC/C=C/[C@@H]5C[C@@]5(C(O)=NS(=O)(=O)C5CC5)N=C(O)[C@@H]4C3)cc(-c3nc(C(C)C)cs3)nc2c1C	665
CC(C)(C)NC(=O)N[C@H](C(=O)N1C[C@H]2[C@@H]([C@H]1C(=O)NC(CC1CCC1)C(=O)C(N)=O)C2(C)C)C(C)(C)C	664
C/C(O)=C(\C#N)C(=O)Nc1ccc(C(F)(F)F)cc1	663
CN1CC[C@]23c4c5ccc(O)c4O[C@H]2[C@@H](O)C=C[C@H]3[C@H]1C5	663
CC1Cc2ccccc2N1NC(=O)c1ccc(Cl)c(S(N)(=O)=O)c1	661
Clc1cccc(Cl)c1NC1=NCCN1	657
CC(=O)CC(c1ccccc1)c1c(O)c2ccccc2oc1=O	656
CC(C)NCC(O)COc1cccc2ccccc12	656
Clc1ccc2c(c1)C(N1CCNCC1)=Nc1ccccc1O2	655
Clc1ccc2nsnc2c1NC1=NCCN1	655
O=C1Nc2ccc(Cl)cc2[C@@](C#CC2CC2)(C(F)(F)F)O1	654
CNCC(=O)OCc1cccnc1N(C)C(=O)OC(C)[n+]1cnn(C[C@](O)(c2cc(F)ccc2F)[C@@H](C)c2nc(-c3ccc(C#N)cc3)cs2)c1	653
C[C@H]1c2cccc(O)c2C(=O)C2=C(O)[C@]3(O)C(=O)C(C(N)=O)=C(O)[C@@H](N(C)C)[C@@H]3[C@@H](O)[C@@H]21	650
C[C@@H](O[C@H]1OCCN(Cc2nc(=O)n(P(=O)(O)O)[nH]2)[C@H]1c1ccc(F)cc1)c1cc(C(F)(F)F)cc(C(F)(F)F)c1	649
CN(C)CCOC(c1ccccc1)c1ccccc1	648
C#CCN(C)[C@H](C)Cc1ccccc1	648
CCC(=O)N(c1ccccc1)C1(COC)CCN(CCc2cccs2)CC1	646
N=C(N)NC(=O)Cc1c(Cl)cccc1Cl	646
Cc1ccccc1-c1cc(N2CCN(C)CC2)ncc1N(C)C(=O)C(C)(C)c1cc(C(F)(F)F)cc(C(F)(F)F)c1	645
C=CC(=O)Nc1cc(Nc2nccc(-c3cn(C)c4ccccc34)n2)c(OC)cc1N(C)CCN(C)C	645
O=C(NCCN1CCOCC1)c1ccc(Cl)cc1	642
Cc1cc2c(s1)Nc1ccccc1N=C2N1CCN(C)CC1	642
COC(=O)C1=C(C)NC(C)=C(C(=O)OCCN2CCN(C(c3ccccc3)c3ccccc3)CC2)C1c1cccc([N+](=O)[O-])c1	638
Cc1oncc1C(=O)Nc1ccc(C(F)(F)F)cc1	637
Cc1nc2n(c(=O)c1CCN1CCC(c3noc4cc(F)ccc34)CC1)CCCC2O	637
O=c1n(CCCN2CCN(c3cccc(Cl)c3)CC2)nc2ccccn12	637
C[C@H]1O[C@@H](O[C@H]2[C@@H](O)C[C@H](O[C@H]3[C@@H](O)C[C@H](O[C@H]4CC[C@]5(C)[C@H]6C[C@@H](O)[C@]7(C)[C@@H](C8=CC(=O)OC8)CC[C@]7(O)[C@@H]6CC[C@@H]5C4)O[C@@H]3C)O[C@@H]2C)C[C@H](O)[C@@H]1O	635
OCCN1CCN(CC/C=C2/c3ccccc3Sc3ccc(Cl)cc32)CC1	634
CN1C(=O)NC(=O)C(C)(C2=CCCCC2)C1=O	633
N#C/C(=C1/SC[C@@H](c2ccc(Cl)cc2Cl)S1)n1ccnc1	633
CN1C[C@H](C(=O)N[C@]2(C)O[C@@]3(O)[C@@H]4CCCN4C(=O)[C@H](Cc4ccccc4)N3C2=O)C=C2c3cccc4[nH]cc(c34)C[C@H]21	633
CN1C(=O)CC(=O)N(c2ccccc2)c2cc(Cl)ccc21	631
CCN(CC)CC(=O)Nc1c(C)cccc1C	628
OCCN1CCN(CC/C=C2/c3ccccc3Sc3ccc(C(F)(F)F)cc32)CC1	626
CCC1(c2ccccc2)C(=O)NC(=O)N(C)C1=O	626
CC[C@H](Nc1ncnc2[nH]cnc12)c1nc2cccc(F)c2c(=O)n1-c1ccccc1	625
CCCC(CCC)C(=O)O	625
CC(C)(C)c1cc(C(C)(C)C)c(NC(=O)c2c[nH]c3ccccc3c2=O)cc1O	623
CC(C)NCC(O)COc1ccc(COCCOC(C)C)cc1	623
O=C(c1cc(Cc2nnc(O)c3ccccc23)ccc1F)N1CCN(C(=O)C2CC2)CC1	622
CC(Oc1c(Cl)cccc1Cl)C1=NCCN1	622
CC(CCc1ccccc1)NCC(O)c1ccc(O)c(C(N)=O)c1	622
CCOC(=O)C1(c2ccccc2)CCN(C)CC1	622
CN(C)CC/C=C1\c2ccccc2CSc2ccccc21	621
COc1cccc([C@@]2(O)CCCC[C@@H]2CN(C)C)c1	620
CN(C)CC(c1ccc(O)cc1)C1(O)CCCCC1	620
CCC(=O)N(c1ccccc1)C1CCN(CCc2ccccc2)CC1	619
NS(=O)(=O)c1cc2c(cc1Cl)NCNS2(=O)=O	619
CO[C@H]1O[C@@H]2O[C@@]3(C)CC[C@H]4[C@H](C)CC[C@@H]([C@H]1C)[C@]42OO3	618
C=CCC1(C(C)CCC)C(=O)NC(=S)NC1=O	618
FCOC(C(F)(F)F)C(F)(F)F	615
O=c1[nH]c2ccccc2n1C1CCN(CCCC(c2ccc(F)cc2)c2ccc(F)cc2)CC1	615
NS(=O)(=O)c1cc2c(cc1C(F)(F)F)NCNS2(=O)=O	615
O=C(CCCN1CC=C(n2c(=O)[nH]c3ccccc32)CC1)c1ccc(F)cc1	614
NS(=O)(=O)c1cc2c(cc1C(F)(F)F)NC(Cc1ccccc1)NS2(=O)=O	612
Cc1cc(=O)n(-c2ccccc2)n1C	611
CCCCN1CCCCC1C(=O)Nc1c(C)cccc1C	611
CNCCCC1c2ccccc2C=Cc2ccccc21	611
CCCCC1=NC2(CCCC2)C(=O)N1Cc1ccc(-c2ccccc2-c2nn[nH]n2)cc1	609
CCN(CC)CCOC(=O)c1ccc(N)cc1	609
Nc1cccc2c1C(=O)N(C1CCC(=O)NC1=O)C2=O	608
CCN(CC)C(=O)C1(c2ccccc2)CC1CN	607
CC(C)(C)NC[C@H](O)COc1nsnc1N1CCOCC1	607
CC(=O)c1c(C)c2cnc(Nc3ccc(N4CCNCC4)cn3)nc2n(C2CCCC2)c1=O	606
Cc1ccccc1N1C(=O)c2cc(S(N)(=O)=O)c(Cl)cc2NC1C	606
NS(=O)(=O)c1cc2c(cc1Cl)NC=NS2(=O)=O	605
O=C1CCC(N2C(=O)c3ccccc3C2=O)C(=O)N1	605
CCC(=O)O[C@]1(C(=O)SCF)[C@H](C)C[C@H]2[C@@H]3C[C@H](F)C4=CC(=O)C=C[C@]4(C)[C@@]3(F)[C@@H](O)C[C@@]21C	604
NS(=O)(=O)c1cc(C2(O)NC(=O)c3ccccc32)ccc1Cl	603
CC(=O)O[C@H]1C[C@@]2(C)[C@@H](C[C@@H](O)[C@H]3[C@@]4(C)CC[C@@H](O)[C@@H](C)[C@@H]4CC[C@@]32C)/C1=C(\CCC=C(C)C)C(=O)O	603
C[C@]12CC[C@H]3[C@@H](CC=C4C[C@@H](O)CC[C@@]43C)[C@@H]1CC=C2c1cccnc1	602
Cc1nccn1CC1CCc2c(c3ccccc3n2C)C1=O	602
COC(=O)[C@H]1[C@@H](OC(=O)c2ccccc2)C[C@@H]2CC[C@H]1N2C	601
CO[C@]12CC[C@@]3(C[C@@H]1[C@](C)(O)C(C)(C)C)[C@H]1Cc4ccc(O)c5c4[C@@]3(CCN1CC1CC1)[C@H]2O5	599
CN1CCN(CCCN2c3ccccc3Sc3ccc(C(F)(F)F)cc32)CC1	599
Cc1cccc(Nc2ccncc2S(=O)(=O)NC(=O)NC(C)C)c1	598
CC(C)NCC(O)COc1ccc(CC(N)=O)cc1	598
CC(N)Cc1ccccc1	597
COC(=O)[C@H]1[C@H]2C[C@@H]3c4[nH]c5cc(OC)ccc5c4CCN3C[C@H]2C[C@@H](OC(=O)c2cc(OC)c(OC)c(OC)c2)[C@@H]1OC	595
CN1CCN2c3ncccc3Cc3ccccc3C2C1	595
Cn1c(=O)c2[nH]cnc2n(C)c1=O	594
CCC(=O)N(c1ccccc1)C1(COC)CCN(CCn2nnn(CC)c2=O)CC1	594
CCCCC(=O)N(Cc1ccc(-c2ccccc2-c2nn[nH]n2)cc1)[C@H](C(=O)O)C(C)C	593
CC(=O)c1ccc2c(c1)N(CCCN(C)C)c1ccccc1S2	591
CC(C)(C)NCC(O)COc1cccc2c1CCC(=O)N2	591
C[C@@H](CO)NC(=O)[C@@H]1C=C2c3cccc4[nH]cc(c34)C[C@H]2N(C)C1	590
CCOC(=O)C1=C(C)NC(C)=C(C(=O)OC)C1c1cccc(Cl)c1Cl	590
OC(CNCC(O)C1CCc2cc(F)ccc2O1)C1CCc2cc(F)ccc2O1	589
CC(C)NCC(O)c1ccc(NS(C)(=O)=O)cc1	588
CN1CC[C@]23c4c5ccc(O)c4O[C@H]2C(=O)CC[C@H]3[C@H]1C5	587
CC(C)n1c(/C=C/[C@H](O)C[C@H](O)CC(=O)O)c(-c2ccc(F)cc2)c2ccccc21	587
FC(F)(F)C(Cl)Br	587
NS(=O)(=O)c1cc2c(cc1Cl)NC(C(Cl)Cl)NS2(=O)=O	587
[Li+]	587
CC(=O)O[C@H]1C(=O)[C@]2(C)[C@@H](O)C[C@H]3OC[C@@]3(OC(C)=O)[C@H]2[C@H](OC(=O)c2ccccc2)[C@]2(O)C[C@H](OC(=O)[C@H](O)[C@@H](NC(=O)c3ccccc3)c3ccccc3)C(C)=C1C2(C)C	585
CN1C(CCl)Nc2cc(Cl)c(S(N)(=O)=O)cc2S1(=O)=O	585
COC(=O)C1=C(C)NC(C)=C(C(=O)OCC(C)C)C1c1ccccc1[N+](=O)[O-]	585
O=c1ccc2ccc(OCCCCN3CCN(c4cccc5sccc45)CC3)cc2[nH]1	585
CCCC(C)C1(CC)C(=O)NC(=S)NC1=O	585
CCCC(=O)Nc1ccc(OCC(O)CNC(C)C)c(C(C)=O)c1	583
COc1ccc2c3c1O[C@H]1C(=O)CC[C@@]4(O)[C@@H](C2)N(C)CC[C@]314	583
CCOC(=O)[C@H](CCc1ccccc1)N[C@@H](C)C(=O)N1CCC[C@H]1C(=O)O	582
CCC1(CCC(C)C)C(=O)NC(=O)NC1=O	581
CCN(CC)C(=O)Nc1ccc(OCC(O)CNC(C)(C)C)c(C(C)=O)c1	581
CCC(=O)N(c1ccccc1)C1(C(=O)OC)CCN(CCC(=O)OC)CC1	580
CN1CC[C@]23c4c5ccc(O)c4O[C@H]2C(=O)CC[C@@]3(O)[C@H]1C5	580
CCC(=O)C1(c2cccc(O)c2)CCN(C)CC1	579
CC1(C)O[C@@H]2CO[C@@]3(COS(N)(=O)=O)OC(C)(C)O[C@H]3[C@@H]2O1	579
CCC[C@@]1(CCc2ccccc2)CC(O)=C([C@H](CC)c2cccc(NS(=O)(=O)c3ccc(C(F)(F)F)cn3)c2)C(=O)O1	578
CCCN(CCc1cccs1)[C@H]1CCc2c(O)cccc2C1	577
CCO	575
Brc1c(NC2=NCCN2)ccc2nccnc12	575
CCCCN1CCCC[C@H]1C(=O)Nc1c(C)cccc1C	575
COc1ccc2c3c1O[C@H]1[C@@H](O)C=C[C@H]4[C@@H](C2)N(C)CC[C@]314	574
CCCN1CCCC[C@H]1C(=O)Nc1c(C)cccc1C	573
C=CCC1(C(C)C#CCC)C(=O)NC(=O)N(C)C1=O	572
CCC(c1ccccc1)c1c(O)c2ccccc2oc1=O	570
O=C1CC2(CCCC2)CC(=O)N1CCCCN1CCN(c2ncccn2)CC1	568
NS(=O)(=O)Cc1noc2ccccc12	567
COc1ccc2c3c1O[C@H]1C(=O)CC[C@H]4[C@@H](C2)N(C)CC[C@]314	567
CN1C(CSCC(F)(F)F)Nc2cc(Cl)c(S(N)(=O)=O)cc2S1(=O)=O	566
CC(CN1c2ccccc2Sc2ccccc21)N(C)C	565
CC(C)NCC(O)COc1cccc2[nH]ccc12	565
CS(=O)(=O)Nc1ccc([N+](=O)[O-])cc1Oc1ccccc1	565
CCC1(C)CC(=O)NC1=O	565
C#CCN[C@@H]1CCc2ccccc21	564
CN/C(=N/C#N)NCCSCc1nc[nH]c1C	564
Cc1cc(C(=O)NNCc2ccccc2)no1	564
O=C(O)c1ccccc1O	564
Cc1ccc(-c2ncc(Cl)cc2-c2ccc(S(C)(=O)=O)cc2)cn1	563
CC(C)c1nc(CN(C)C(=O)N[C@H](C(=O)N[C@@H](Cc2ccccc2)C[C@H](O)[C@H](Cc2ccccc2)NC(=O)OCc2cncs2)C(C)C)cs1	563
COc1ccc(/C=C/C(=O)Nc2ccccc2C(=O)O)cc1OC	563
C=CCN1C[C@H](C(=O)N(CCCN(C)C)C(=O)NCC)C[C@@H]2c3cccc4[nH]cc(c34)C[C@H]21	562
Fc1ccc(C(c2ccc(F)cc2)N2CCN(C/C=C/c3ccccc3)CC2)cc1	562
OCCN1CCN(CCCN2c3ccccc3Sc3ccc(Cl)cc32)CC1	561
FC(F)OC(Cl)C(F)(F)F	561
C=C1CC[C@H](O)C/C1=C/C=C1\CCC[C@@]2(C)[C@H]1CC[C@@H]2[C@H](C)CCCC(C)C	561
CNCCCC12CCC(c3ccccc31)c1ccccc12	559
CCCNCC(O)COc1ccccc1C(=O)CCc1ccccc1	558
CC(C)(C)NCC(O)COc1cccc2c1C[C@H](O)[C@H](O)C2	558
O=P1(N(CCCl)CCCl)NCCCO1	558
CN1C(=O)CN=C(c2ccccc2)c2cc(Cl)ccc21	556
CO[C@@H]1[C@H](N(C)C(=O)c2ccccc2)C[C@H]2O[C@]1(C)n1c3ccccc3c3c4c(c5c6ccccc6n2c5c31)C(=O)NC4	556
CCCCNc1cc(C(=O)O)cc(S(N)(=O)=O)c1Oc1ccccc1	556
CC[C@@H]1/C=C(\C)C[C@H](C)C[C@H](OC)[C@H]2O[C@@](O)(C(=O)C(=O)N3CCCC[C@H]3C(=O)O[C@H](/C(C)=C/[C@@H]3CC[C@H](Cl)[C@H](OC)C3)[C@H](C)[C@@H](O)CC1=O)[C@H](C)C[C@@H]2OC	556
Cc1cccc([C@H](C)c2c[nH]cn2)c1C	555
Cc1ccc(Sc2ccccc2N2CCNCC2)c(C)c1	555
O=C(O)Cc1ccccc1Nc1c(Cl)cccc1Cl	554
FC(F)OC(F)C(F)(F)F	554
CC(=O)CC(c1ccc([N+](=O)[O-])cc1)c1c(O)c2ccccc2oc1=O	553
O=C(O)CCNC(=O)c1ccc(/N=N/c2ccc(O)c(C(=O)O)c2)cc1	553
Cc1cc(NS(=O)(=O)c2ccc(N)cc2)no1	552
CC[C@@H](c1cccc(O)c1)[C@@H](C)CN(C)C	551
O=S(=O)([O-])[O-].[Mg+2]	551
Cc1ccccc1N1CCN(CCc2nnc3n2CCCC3)CC1	550
C=C[C@@H]1C[C@]1(NC(=O)[C@@H]1C[C@@H](Oc2ncc(OC)c3ccc(Cl)cc23)CN1C(=O)[C@@H](NC(=O)OC(C)(C)C)C(C)(C)C)C(=O)NS(=O)(=O)C1CC1	549
CS(=O)(=O)c1ccc(C2=C(c3ccccc3)C(=O)OC2)cc1	548
OCCN1CCN(CCCN2c3ccccc3Sc3ccc(C(F)(F)F)cc32)CC1	548
N[C@@H](Cc1ccc(O)c(O)c1)C(=O)O	548
CCOC(=O)C1=C(C)NC(C)=C(C(=O)OC)C1c1cccc([N+](=O)[O-])c1	548
COC(=O)C1=C(C)NC(C)=C(C(=O)OC)C1c1ccccc1[N+](=O)[O-]	547
Cc1ccc(-c2nc3ccc(C)cn3c2CC(=O)N(C)C)cc1	547
CN1CCCCC1CCN1c2ccccc2Sc2ccc(S(C)=O)cc21	546
C[C@H](N)Cc1ccccc1	546
C[C@]12CC[C@@H]3c4ccc(O)cc4CC[C@H]3[C@@H]1CCC2=O	546
CCOc1ccc2c3c1O[C@H]1[C@@H](O)C=C[C@H]4[C@@H](C2)N(C)CC[C@]314	545
O=C1[C@H]2[C@@H]3CC[C@@H](C3)[C@H]2C(=O)N1C[C@@H]1CCCC[C@H]1CN1CCN(c2nsc3ccccc23)CC1	545
C=CCc1ccccc1OCC(O)CNC(C)C	545
Cc1ccc(Nc2c(F)cccc2Cl)c(CC(=O)O)c1	544
CN(C)S(=O)(=O)c1ccc2c(c1)N(CCCN1CCC(CCO)CC1)c1ccccc1S2	543
COc1cc(Cc2cnc(N)nc2N)cc(OC)c1OC	543
CC1=C(C)C(=O)C(C(CCCCCC(=O)O)c2ccccc2)=C(C)C1=O	543
CCC(=O)O[C@](Cc1ccccc1)(c1ccccc1)[C@H](C)CN(C)C	542
COC(=O)C1=C(C#N)NC(C)=C(C(=O)OC(C)C)C1c1cccc([N+](=O)[O-])c1	542
CCOC(=O)C1=C(C)NC(C)=C(C(=O)OCC)C1c1ccccc1/C=C/C(=O)OC(C)(C)C	542
Nc1ccc(O)c(C(=O)O)c1	541
Cc1onc(-c2ccccc2)c1-c1ccc(S(N)(=O)=O)cc1	541
Cc1cc(-c2ccccc2)nnc1NCCN1CCOCC1	541
COC(F)(F)C(Cl)Cl	541
COc1ccc2c(c1)c(CC(=O)O)c(C)n2C(=O)c1ccc(Cl)cc1	541
COc1cc2c(cc1OC)C1CC(=O)C(CC(C)C)CN1CC2	540
COc1cc2nc(N3CCN(C(=O)C4COc5ccccc5O4)CC3)nc(N)c2cc1OC	540
CCCCCc1cc(O)c2c(c1)OC(C)(C)[C@@H]1CCC(C)=C[C@@H]21	540
C[C@H](CS)C(=O)N1CCC[C@H]1C(=O)O	539
C=C(CC)C(=O)c1ccc(OCC(=O)O)c(Cl)c1Cl	539
Cc1cnc(NC(=O)C2=C(O)c3ccccc3S(=O)(=O)N2C)s1	538
NNCCc1ccccc1	537
COc1ccc2c3c1O[C@H]1[C@@H](O)CC[C@H]4[C@@H](C2)N(C)CC[C@]314	537
CC(C)(C)NC[C@H](O)COc1ccccc1C1CCCC1	536
NNC(=O)c1ccncc1	535
CC[C@H](OC(C)=O)C(C[C@H](C)N(C)C)(c1ccccc1)c1ccccc1	535
CN1CCN(CCCN2c3ccccc3Sc3ccc(Cl)cc32)CC1	534
O=C1NCCN1CCN1CCC(c2cn(-c3ccc(F)cc3)c3ccc(Cl)cc23)CC1	534
Oc1ccc(/C=C/c2cc(O)cc(O)c2)cc1	534
CN1CCC(=C2c3ccccc3CCc3sccc32)CC1	534
CC(C(=O)O)c1cccc(C(=O)c2ccccc2)c1	534
CCC(=O)NS(=O)(=O)c1ccc(-c2c(-c3ccccc3)noc2C)cc1	533
Cc1ccc(Nc2nccc(N(C)c3ccc4c(C)n(C)nc4c3)n2)cc1S(N)(=O)=O	532
CCOc1cc([C@@H](CS(C)(=O)=O)N2C(=O)c3cccc(N=C(C)O)c3C2=O)ccc1OC	532
CNC1(c2ccccc2Cl)CCCCC1=O	532
Cc1cc(C#N)cc(C)c1Oc1nc(Nc2ccc(C#N)cc2)nc(N)c1Br	531
NC(=O)OCC(COC(N)=O)c1ccccc1	531
Cc1cc(/C=C/C#N)cc(C)c1Nc1ccnc(Nc2ccc(C#N)cc2)n1	531
COc1ccc2cc([C@H](C)C(=O)O)ccc2c1	531
Cc1ccccc1C(OCCN(C)C)c1ccccc1	531
CCCCCCOC(=O)/N=C(/N)c1ccc(NCc2nc3cc(C(=O)N(CCC(=O)OCC)c4ccccn4)ccc3n2C)cc1	530
Cc1nnc2n1-c1ccc(Cl)cc1C(c1ccccc1)=NC2	528
CN(C)CCC(c1ccc(Br)cc1)c1ccccn1	528
CCOC(=O)N1CCC(=C2c3ccc(Cl)cc3CCc3cccnc32)CC1	528
CC[C@]1(O)C[C@@H]2CN(CCc3c([nH]c4ccccc34)[C@@](C(=O)OC)(c3cc4c(cc3OC)N(C=O)[C@H]3[C@@](O)(C(=O)OC)[C@H](OC(C)=O)[C@]5(CC)C=CCN6CC[C@]43[C@@H]65)C2)C1	527
CCCCNC(=O)NS(=O)(=O)c1ccc(C)cc1	527
CN(C/C=C/C#CC(C)(C)C)Cc1cccc2ccccc12	527
CCOC(=O)C1=C(COCCN)NC(C)=C(C(=O)OC)C1c1ccccc1Cl	526
Cc1ncc2n1-c1ccc(Cl)cc1C(c1ccccc1F)=NC2	526
Nc1nnc(-c2cccc(Cl)c2Cl)c(N)n1	526
CCOC(=O)[C@H](CCc1ccccc1)N[C@@H](C)C(=O)N1Cc2ccccc2C[C@H]1C(=O)O	525
Fc1ccccc1C1=NCC(=S)N(CC(F)(F)F)c2ccc(Cl)cc21	525
NS(=O)(=O)c1cc(C(=O)O)c(NCc2ccco2)cc1Cl	525
CN(C)CCC=C1c2ccccc2C=Cc2ccccc21	525
Cc1[nH]c2ccccc2c1CCNCc1ccc(/C=C/C(O)=NO)cc1	524
NC(=O)C1(N2CCCCC2)CCN(CCCC(=O)c2ccc(F)cc2)CC1	524
C[C@H](Cc1cc2c(c(C(N)=O)c1)N(CCCO)CC2)NCCOc1ccccc1OCC(F)(F)F	523
CCOC(=O)[C@H](CCc1ccccc1)N[C@@H](C)C(=O)N1[C@H](C(=O)O)C[C@H]2CCCC[C@@H]21	523
Cc1ccc(Cl)c(OCC(O)CNC(C)(C)C)c1	522
C[C@H]1O[C@@H](O[C@H]2[C@@H](O)C[C@H](O[C@H]3[C@@H](O)C[C@H](O[C@H]4CC[C@]5(C)[C@H]6CC[C@]7(C)[C@@H](C8=CC(=O)OC8)CC[C@]7(O)[C@@H]6CC[C@@H]5C4)O[C@@H]3C)O[C@@H]2C)C[C@H](O)[C@@H]1O	522
CCOc1ccccc1OCCN[C@H](C)Cc1ccc(OC)c(S(N)(=O)=O)c1	522
CC(C(=O)O)c1ccc(-c2ccccc2)c(F)c1	521
NC(=O)C(c1ccccc1)(c1ccccc1)[C@@H]1CCN(CCc2ccc3c(c2)CCO3)C1	520
CCCN1C[C@H](CSC)C[C@@H]2c3cccc4[nH]cc(c34)C[C@H]21	520
CC(C)=CCN1CC[C@@]2(C)c3cc(O)ccc3C[C@@H]1[C@@H]2C	519
C[C@](N)(Cc1ccc(O)cc1)C(=O)O	519
Cc1cccc(Nc2ccccc2C(=O)O)c1C	518
COc1c(C)c2c(c(O)c1C/C=C(\C)CCC(=O)OCCN1CCOCC1)C(=O)OC2	518
CCC[C@H](N[C@@H](C)C(=O)N1[C@H](C(=O)O)C[C@@H]2CCCC[C@@H]21)C(=O)OCC	518
CC(c1cc2ccccc2s1)N(O)C(N)=O	517
Oc1ccc2c(c1)[C@@]13CCCC[C@@]1(O)[C@@H](C2)N(CC1CCC1)CC3	517
CCOC(=O)[C@H](CCc1ccccc1)N[C@@H](C)C(=O)N1Cc2cc(OC)c(OC)cc2C[C@H]1C(=O)O	517
COC(=O)CCc1ccc(OCC(O)CNC(C)C)cc1	517
Cc1c(Cl)cccc1Nc1ccccc1C(=O)O	516
CC[C@@H](C(N)=O)N1CCCC1=O	516
COc1ccc2nc(S(=O)Cc3ncc(C)c(OC)c3C)[nH]c2c1	516
CC(COc1ccccc1)N(CCCl)Cc1ccccc1	516
CO[C@]12C[C@@H](COC(=O)c3cncc(Br)c3)CN(C)[C@@H]1Cc1cn(C)c3cccc2c13	516
C[C@H]1COc2c(N3CCN(C)CC3)c(F)cc3c(=O)c(C(=O)O)cn1c23	515
Cc1c(N(C)CS(=O)(=O)O)c(=O)n(-c2ccccc2)n1C	514
CC(C)COCC(CN(Cc1ccccc1)c1ccccc1)N1CCCC1	513
NCCCC[C@H](N[C@@H](CCc1ccccc1)C(=O)O)C(=O)N1CCC[C@H]1C(=O)O	513
CN(C)CCC(c1ccc(Cl)cc1)c1ccccn1	512
CCC(=O)O[C@@H](O[P@](=O)(CCCCc1ccccc1)CC(=O)N1C[C@H](C2CCCCC2)C[C@H]1C(=O)O)C(C)C	512
CNC(=O)c1cc(Oc2ccc(NC(=O)Nc3ccc(Cl)c(C(F)(F)F)c3)cc2)ccn1	512
CCCCC[C@H](O)CC[C@@H]1[C@H]2Cc3cccc(OCC(=O)O)c3C[C@H]2C[C@H]1O	512
O=C(O)c1cn(C2CC2)c2cc(N3CCNCC3)c(F)cc2c1=O	512
CN(C)CCCN1c2ccccc2Sc2ccc(C(F)(F)F)cc21	512
C[C@H](N[C@@H](CCc1ccccc1)C(=O)O)C(=O)N1CCC[C@H]1C(=O)O	512
OCc1ccccc1	512
CCCCN(CCCC)CC(O)c1cc(Cl)cc2c1-c1ccc(Cl)cc1/C2=C/c1ccc(Cl)cc1	511
CCN1CCCC1CNC(=O)c1cc(S(N)(=O)=O)ccc1OC	511
COc1cc2nc(N(C)CCCNC(=O)C3CCCO3)nc(N)c2cc1OC	511
CC(C)c1c(C(=O)Nc2ccccc2)c(-c2ccccc2)c(-c2ccc(F)cc2)n1CC[C@@H](O)C[C@@H](O)CC(=O)O	511
CCCCC1C(=O)N(c2ccccc2)N(c2ccccc2)C1=O	510
CNNCc1ccc(C(=O)NC(C)C)cc1	510
CCCCCCCC(O)=N[C@H](CN1CCCC1)[C@H](O)c1ccc2c(c1)OCCO2	510
CC(C)Cc1ccc(C(C)C(=O)O)cc1	509
C[C@@]12CCCCC[C@@H](Cc3ccc(O)cc31)[C@@H]2N	509
COc1ccc(Cl)cc1C(=O)NCCc1ccc(S(=O)(=O)NC(=O)NC2CCCCC2)cc1	509
CN1CC[C@]23CCCC[C@H]2[C@H]1Cc1ccc(O)cc13	509
O=c1oc2ccccc2c(O)c1Cc1c(O)c2ccccc2oc1=O	508
N#C[C@@H]1C[C@@H]2C[C@@H]2N1C(=O)[C@@H](N)C12CC3CC(CC(O)(C3)C1)C2	508
COc1cc(Nc2c(C#N)cnc3cc(OCCCN4CCN(C)CC4)c(OC)cc23)c(Cl)cc1Cl	508
O=C1[C@H]2CCCC[C@H]2C(=O)N1CCCCN1CCN(c2nsc3ccccc23)CC1	507
COC(=O)[C@@H]1CC2=CC(=O)CC[C@]2(C)[C@@]23O[C@@H]2C[C@@]2(C)[C@@H](CC[C@@]24CCC(=O)O4)[C@H]13	507
CCOC(=O)[C@H](CCc1ccccc1)N[C@H]1CCCN2CCC[C@@H](C(=O)O)N2C1=O	507
CC(C)(C)NCC(O)c1cc(O)cc(O)c1	506
CCC(=O)C(CCN(C)C)(c1ccccc1)c1ccccc1	506
O=C(O)C1N=C(c2ccccc2)c2cc(Cl)ccc2NC1=O	506
NCC1(CC(=O)O)CCCCC1	506
C[C@@H]1C[C@H]2[C@@H]3CCC4=CC(=O)C=C[C@]4(C)[C@@]3(F)[C@@H](O)C[C@]2(C)[C@@]1(O)C(=O)CO	505
CNC1=Nc2ccc(Cl)cc2C(c2ccccc2)=[N+]([O-])C1	505
C[C@]12CC(=O)[C@H]3[C@@H](CCC4=CC(=O)C=C[C@@]43C)[C@@H]1CC[C@]2(O)C(=O)CO	505
CCC(C)(C)C(=O)O[C@H]1C[C@@H](C)C=C2C=C[C@H](C)[C@H](CC[C@@H]3C[C@@H](O)CC(=O)O3)[C@H]21	505
C[C@@H](Cc1ccccc1)N(C)Cc1ccccc1	505
CN1C(C(=O)Nc2ccccn2)=C(O)c2ccccc2S1(=O)=O	504
COc1ccc2c(c1)c(CC(=O)OCC(=O)O)c(C)n2C(=O)c1ccc(Cl)cc1	504
CCCCC[C@H](O)/C=C/[C@H]1[C@H](O)C[C@@H]2O/C(=C\CCCC(=O)O)C[C@@H]21	504
Cc1ccc([C@@H]2O[C@H](CO)[C@@H](O)[C@H](O)[C@H]2O)cc1Cc1ccc(-c2ccc(F)cc2)s1	504
C[C@]12C[C@H](O)[C@@]3(F)[C@@H](CCC4=CC(=O)C=C[C@@]43C)[C@@H]1C[C@@H](O)[C@]2(O)C(=O)CO	503
O=C(O)c1cc(-c2ccc(F)cc2F)ccc1O	503
CN1C(=O)CC(C)(c2ccccc2)C1=O	502
CC(=O)Oc1c(C)cc(OCC(O)CNC(C)C)c(C)c1C	502
Nc1ccc(S(=O)(=O)Nc2ncccn2)cc1	502
CC(C(=O)O)c1ccc(C(=O)c2cccs2)cc1	502
CC1=CC(=O)N2CC(=O)N(C)c3ccc(Cl)cc3C2(c2ccccc2)O1	500
Nc1nc(CC(=O)Nc2ccc(CCNC[C@H](O)c3ccccc3)cc2)cs1	500
CC(=O)S[C@@H]1CC2=CC(=O)CC[C@]2(C)[C@H]2CC[C@@]3(C)[C@@H](CC[C@@]34CCC(=O)O4)[C@@H]21	500
O=C1NCN(c2ccccc2)C12CCN(CCCC(c1ccc(F)cc1)c1ccc(F)cc1)CC2	499
O=C1CN=C(c2ccccc2Cl)c2cc([N+](=O)[O-])ccc2N1	499
COC(=O)C1=C(C)NC(C)=C(C(=O)OC(C)(C)CN(C)CCC(c2ccccc2)c2ccccc2)C1c1cccc([N+](=O)[O-])c1	499
CCOC(=O)C1(c2ccccc2)CCN(CCC(C#N)(c2ccccc2)c2ccccc2)CC1	499
O=C(O)CCc1nc(-c2ccccc2)c(-c2ccccc2)o1	498
O=c1[nH]c2cc(Cl)ccc2o1	498
CN(C)c1ccc2nc3ccc(N(C)C)cc3[s+]c2c1.[Cl-]	497
CC(=O)c1ccc2c(c1)N(CC(C)N(C)C)c1ccccc1S2	497
O=C1c2ccccc2C(=O)C1c1ccccc1	497
CCc1cccc2c3c([nH]c12)C(CC)(CC(=O)O)OCC3	496
CN1CCN(CCCN2c3ccccc3Sc3ccccc32)CC1	496
Oc1ccc2c3c1O[C@H]1[C@@H](O)CC[C@@]4(O)[C@@H](C2)N(CC2CCC2)CC[C@]314	496
CN1C(C(=O)Nc2ccccn2)=C(O)c2sc(Cl)cc2S1(=O)=O	496
Cc1ccc(C(=O)c2cc(O)c(O)c([N+](=O)[O-])c2)cc1	495
CN1CCN(CC/C=C2/c3ccccc3Sc3ccc(S(=O)(=O)N(C)C)cc32)CC1	495
CNC1(C)C2CCC(C2)C1(C)C	495
CC(NC(C)(C)C)C(=O)c1cccc(Cl)c1	494
CCc1ccc(CCOc2ccc(CC3SC(=O)NC3=O)cc2)nc1	494
C=CC[C@@H]1/C=C(\C)C[C@H](C)C[C@H](OC)[C@H]2O[C@@](O)(C(=O)C(=O)N3CCCC[C@H]3C(=O)O[C@H](/C(C)=C/[C@@H]3CC[C@@H](O)[C@H](OC)C3)[C@H](C)[C@@H](O)CC1=O)[C@H](C)C[C@@H]2OC	494
O=[As]O[As]=O	493
CN1CCc2nc(C(=O)N[C@@H]3C[C@@H](C(=O)N(C)C)CC[C@@H]3NC(=O)C(=O)Nc3ccc(Cl)cn3)sc2C1	493
O=c1[nH]c2ccccc2n1CCN1CCN(c2cccc(C(F)(F)F)c2)CC1	493
O=C1c2ccccc2C(=O)C1c1ccc(F)cc1	492
C=CC(=O)N1CCC[C@@H](n2nc(-c3ccc(Oc4ccccc4)cc3)c3c(N)ncnc32)C1	492
CCN(CC)CCNC(=O)c1cc(Cl)c(N)cc1OC	491
CC(C)C(=O)Oc1ccc(CO)cc1[C@H](CCN(C(C)C)C(C)C)c1ccccc1	491
COCCOC(=O)C1=C(C)NC(C)=C(C(=O)OC(C)C)C1c1cccc([N+](=O)[O-])c1	491
CN1CCN(C(=O)OC2c3nccnc3C(=O)N2c2ccc(Cl)cn2)CC1	491
CN(C)CCOC(c1ccc(Cl)cc1)c1ccccn1	491
CN1C(=O)C(O)N=C(c2ccccc2)c2cc(Cl)ccc21	491
CCN(C(C)=O)c1cccc(-c2ccnc3c(C#N)cnn23)c1	490
O=C1CN=C(c2ccccn2)c2cc(Br)ccc2N1	490
CCCC(C)(COC(N)=O)COC(N)=O	490
CC[C@H]1OC(=O)[C@H](C)[C@@H](O[C@H]2C[C@@](C)(OC)[C@@H](O)[C@H](C)O2)[C@H](C)[C@@H](O[C@@H]2O[C@H](C)C[C@H](N(C)C)[C@H]2O)[C@](C)(O)C[C@@H](C)CN(C)[C@H](C)[C@@H](O)[C@]1(C)O	489
CCOC(=O)[C@H](CCc1ccccc1)N[C@@H](C)C(=O)N1[C@H](C(=O)O)C[C@@H]2CCC[C@@H]21	489
O=C1CN=C(c2ccccc2)c2cc([N+](=O)[O-])ccc2N1	489
CN(CC=Cc1ccccc1)Cc1cccc2ccccc12	488
OCCN(CCO)c1nc(N2CCCCC2)c2nc(N(CCO)CCO)nc(N3CCCCC3)c2n1	488
CN(C)CCOC1=Cc2ccccc2Sc2ccc(Cl)cc21	488
CC(=O)Oc1ccccc1C(=O)O	487
CN1C(C(=O)Nc2ccccn2)=C(O)c2sccc2S1(=O)=O	486
CCC(OC(C)=O)C(CC(C)N(C)C)(c1ccccc1)c1ccccc1	486
CCC(=O)NCC[C@@H]1CCc2ccc3c(c21)CCO3	486
COc1c(C)c2c(c(O)c1C/C=C(\C)CCC(=O)O)C(=O)OC2	485
C[C@]12CC[C@H]3[C@H]([C@@H]1[C@@H]1C[C@@H]1[C@@]21CCC(=O)O1)[C@H]1C[C@H]1C1=CC(=O)CC[C@@]13C	485
CC(=O)Nc1ccc(O)cc1	484
COCc1c(C(C)C)nc(C(C)C)c(/C=C/[C@@H](O)C[C@@H](O)CC(=O)O)c1-c1ccc(F)cc1	484
CC[C@@H](CO)NC(=O)[C@@H]1C=C2c3cccc4[nH]cc(c34)C[C@H]2N(C)C1	484
N=C(N)Nc1ccc(C(=O)Oc2ccc3cc(C(=N)N)ccc3c2)cc1	484
CCOc1nc2cccc(C(=O)OC(C)OC(=O)OC3CCCCC3)c2n1Cc1ccc(-c2ccccc2-c2nnn[nH]2)cc1	484
N=C(N)c1ccc(OCCCCCOc2ccc(C(=N)N)cc2)cc1	484
NC(=O)Cc1cccc(C(=O)c2ccccc2)c1N	483
CCN1CCC[C@H]1CNC(=O)c1c(OC)ccc(Br)c1OC	483
CC(=O)Oc1ccc2c3c1O[C@H]1[C@@H](OC(C)=O)C=C[C@H]4[C@@H](C2)N(C)CC[C@]314	483
CN1[C@H]2C[C@H](OC(=O)[C@H](CO)c3ccccc3)C[C@@H]1[C@H]1O[C@@H]21	483
O=C(O)COCCN1CCN([C@H](c2ccccc2)c2ccc(Cl)cc2)CC1	483
O=C([O-])c1ccccc1O.O=C([O-])c1ccccc1O.[Mg+2]	483
C[C@H]1CNCCc2ccc(Cl)cc21	482
Cc1cnc(C(=O)NCCc2ccc(S(=O)(=O)NC(=O)NC3CCCCC3)cc2)cn1	482
CC(=O)O[C@@]12CO[C@@H]1C[C@H](O)[C@@]1(C)C(=O)[C@H](O)C3=C(C)[C@@H](OC(=O)[C@H](O)[C@@H](NC(=O)OC(C)(C)C)c4ccccc4)C[C@@](O)([C@@H](OC(=O)c4ccccc4)[C@@H]12)C3(C)C	482
Cc1nnc2n1-c1ccc(Cl)cc1C(c1ccccc1Cl)=NC2	482
CCc1cc2c(s1)-n1c(C)nnc1CN=C2c1ccccc1Cl	482
CO/N=C1\CN(c2nc3c(cc2F)c(=O)c(C(=O)O)cn3C2CC2)CC1CN	482
CCCOC(C(=O)OC1CCN(C)CC1)(c1ccccc1)c1ccccc1	481
CC/C(=C(\c1ccccc1)c1ccc(OCCN(C)C)cc1)c1ccccc1	481
CN[C@@H](C)Cc1ccccc1	481
Clc1ccc2c(c1)C(c1ccccc1)=NCc1nncn1-2	481
CN1C(=O)CN=C(c2ccccc2F)c2cc([N+](=O)[O-])ccc21	481
COc1ccc(CCNCC(O)COc2cccc(C)c2)cc1OC	481
CCCCOc1ccc(CC(=O)NO)cc1	480
C[C@@H](OC[C@@]1(c2ccccc2)CC[C@]2(CCC(=O)N2)CN1)c1cc(C(F)(F)F)cc(C(F)(F)F)c1	480
CN(CCOc1ccc(CC2SC(=O)NC2=O)cc1)c1ccccn1	480
Clc1ccc2c(c1)CCc1cccnc1C2=C1CCNCC1	480
CO[C@H]1/C=C/O[C@@]2(C)Oc3c(C)c(O)c4c(O)c(c5c(nc6cc(C)ccn65)c4c3C2=O)NC(=O)/C(C)=C\C=C\[C@H](C)[C@H](O)[C@@H](C)[C@@H](O)[C@@H](C)[C@H](OC(C)=O)[C@@H]1C	479
O=C(O)COC(=O)Cc1ccccc1Nc1c(Cl)cccc1Cl	479
CCOc1ccc(Cc2cc([C@@H]3O[C@H](CO)[C@@H](O)[C@H](O)[C@H]3O)ccc2Cl)cc1	479
COc1ccc(-n2nc(C(N)=O)c3c2C(=O)N(c2ccc(N4CCCCC4=O)cc2)CC3)cc1	478
Cc1ccc(N(CC2=NCCN2)c2cccc(O)c2)cc1	477
c1ccc(CC2=NCCN2)cc1	477
C[C@]12C[C@H](O)[C@H]3[C@@H](CCC4=CC(=O)CC[C@@]43C)[C@@H]1CC[C@]2(O)C(=O)CO	476
COc1ccc2cc(CCC(C)=O)ccc2c1	476
CN1CCN(C2=Nc3ccccc3Oc3ccc(Cl)cc32)CC1	476
Cc1ccc(C)c(OCCCC(C)(C)C(=O)O)c1	475
COC(=O)N(C)c1c(N)nc(-c2nn(Cc3ccccc3F)c3ncccc23)nc1N	475
COc1ccc(Oc2cc(N(C)CCOc3ccc(CC4SC(=O)NC4=O)cc3)ncn2)cc1	475
CCCN[C@H]1CCc2nc(N)sc2C1	475
CC[C@H](C)C(=O)O[C@H]1C[C@H](O)C=C2C=C[C@H](C)[C@H](CC[C@@H](O)C[C@@H](O)CC(=O)O)[C@H]21	474
C[C@@H]1O[C@@H](O[C@H]2C[C@@H](O)[C@]3(CO)[C@H]4[C@H](O)C[C@]5(C)[C@@H](C6=CC(=O)OC6)CC[C@]5(O)[C@@H]4CC[C@]3(O)C2)[C@H](O)[C@H](O)[C@H]1O	474
CCCCc1ncc(/C=C(\Cc2cccs2)C(=O)O)n1Cc1ccc(C(=O)O)cc1	474
CCN(CC)CCN1C(=O)CN=C(c2ccccc2F)c2cc(Cl)ccc21	474
COc1c(N2C[C@@H]3CCCN[C@@H]3C2)c(F)cc2c(=O)c(C(=O)O)cn(C3CC3)c12	474
CCCSc1nc(N[C@@H]2C[C@H]2c2ccc(F)c(F)c2)c2nnn([C@@H]3C[C@H](OCCO)[C@@H](O)[C@H]3O)c2n1	473
Cc1ccccc1C(=O)Nc1ccc(C(=O)N2CCC[C@@H](O)c3cc(Cl)ccc32)c(C)c1	473
CC(=O)[C@@]1(O)CC[C@H]2[C@@H]3C[C@H](C)C4=CC(=O)C=C[C@]4(C)[C@@]3(F)[C@@H](O)C[C@@]21C	473
COc1cc2nc(N3CCN(C(=O)C4CCCO4)CC3)nc(N)c2cc1OC	472
O=C1CN=C(c2ccccc2)c2cc(Cl)ccc2N1CC1CC1	472
OC(c1cc(C(F)(F)F)nc2c(C(F)(F)F)cccc12)C1CCCCN1	471
N#Cc1ccccc1-c1cc(-c2ccccn2)cn(-c2ccccc2)c1=O	471
O=C(Oc1ccccc1C(=O)O)c1ccccc1O	471
CC1=C(CC(=O)O)c2cc(F)ccc2/C1=C\c1ccc(S(C)=O)cc1	470
CC(C)C[C@H](CN)CC(=O)O	470
C[C@]12C[C@H](O)[C@H]3[C@@H](CCC4=CC(=O)C=C[C@@]43C)[C@@H]1CC[C@]2(O)C(=O)CO	469
CN1CCN(C(=O)O[C@H]2c3nccnc3C(=O)N2c2ccc(Cl)cn2)CC1	469
Nc1c(CC(=O)O)cccc1C(=O)c1ccc(Br)cc1	469
O=C(O)c1cc(/N=N/c2ccc(S(=O)(=O)Nc3ccccn3)cc2)ccc1O	469
COC(=O)C1=C(C)NC(C)=C(C(=O)O[C@H]2CCN(Cc3ccccc3)C2)[C@H]1c1cccc([N+](=O)[O-])c1	469
Cc1ccsc1C(=CCCN1CCC[C@@H](C(=O)O)C1)c1sccc1C	469
Cc1ccc(=O)n(-c2ccccc2)c1	468
CCOC(=O)Nc1ccc(NCc2ccc(F)cc2)cc1N	468
NC(=O)c1ccccc1O	468
CN(C)CCC=C1c2ccccc2Sc2ccc(Cl)cc21	467
CCCCC(=O)O[C@H]1CC[C@H]2[C@@H]3CCc4cc(O)ccc4[C@H]3CC[C@]12C	467
CCCc1nc(C)c2c(=O)nc(-c3cc(S(=O)(=O)N4CCN(CC)CC4)ccc3OCC)[nH]n12	467
Cc1ccc(-n2nccn2)c(C(=O)N2CCN(c3nc4cc(Cl)ccc4o3)CC[C@H]2C)c1	466
N#CC(CCN1CCC(C(=N)O)(N2CCCCC2)CC1)(c1ccccc1)c1ccccc1	466
C[C@@H](Cc1ccccc1)NC(=O)[C@@H](N)CCCCN	466
COCCCOc1cc(C[C@@H](C[C@H](N)[C@@H](O)C[C@H](C(=O)NCC(C)(C)C(N)=O)C(C)C)C(C)C)ccc1OC	465
Cc1ccc(Cl)c(Nc2ccccc2C(=O)O)c1Cl	465
C[C@]12CC[C@@H]3c4ccc(O)cc4CC[C@H]3[C@@H]1CC[C@@H]2O	465
COc1cc2nc(N3CCN(C(=O)c4ccco4)CC3)nc(N)c2cc1OC	465
CCN(CC)C(=O)N[C@H]1C=C2c3cccc4[nH]cc(c34)C[C@H]2N(C)C1	464
Cc1c(F)c(N2CCNC(C)C2)cc2c1c(=O)c(C(=O)O)cn2C1CC1	464
CC(=O)O[C@H]1C[C@H](O[C@H]2[C@@H](O)C[C@H](O[C@H]3[C@@H](O)C[C@H](O[C@H]4CC[C@]5(C)[C@H]6CC[C@]7(C)[C@@H](C8=CC(=O)OC8)CC[C@]7(O)[C@@H]6CC[C@@H]5C4)O[C@@H]3C)O[C@@H]2C)O[C@H](C)[C@H]1O	463
CC(C(=O)O)c1ccc2c(c1)CC(=O)c1ccccc1S2	463
Cn1c(=O)c2c(ncn2C)n(C)c1=O	463
C[C@H]1C[C@H]2[C@@H]3CC[C@](O)(C(=O)CO)[C@@]3(C)C[C@H](O)[C@@H]2[C@@]2(C)C=CC(=O)C=C12	462
CC(=O)OCC(=O)[C@@]1(O)CC[C@H]2[C@@H]3CCC4=CC(=O)CC[C@]4(C)[C@H]3C(=O)C[C@@]21C	462
C=C1C(=O)O[C@H]2[C@H]1CC/C(C)=C/CC[C@@]1(C)O[C@@H]21	462
Cc1ccc(C(=O)c2ccc(CC(=O)O)n2C)cc1	461
NNc1nncc2ccccc12	461
O=C1Nc2ccc(Cl)cc2C(c2ccccc2)=NC1O	461
O=C(CCCN1CCC(n2c(O)nc3ccccc32)CC1)c1ccc(F)cc1	461
CC(C)(C(=O)O)c1ccc(C(O)CCCN2CCC(C(O)(c3ccccc3)c3ccccc3)CC2)cc1	460
C[C@]12CC[C@@H]3c4ccc(OS(=O)(=O)O)cc4CC[C@H]3[C@@H]1CCC2=O	459
CCOC(=O)[C@H](CCc1ccccc1)N[C@H]1CCc2ccccc2N(CC(=O)O)C1=O	459
CC(C)(C)NC[C@H](O)COc1cccc2c1CCCC2=O	459
O=C(OCCOCCO)c1ccccc1Nc1cccc(C(F)(F)F)c1	458
CC(C)c1nc(N(C)S(C)(=O)=O)nc(-c2ccc(F)cc2)c1/C=C/[C@@H](O)C[C@@H](O)CC(=O)O	458
COC(=O)C(c1ccccc1)C1CCCCN1	458
Cc1ccc(S(=O)(=O)NC(=O)NN2CC3CCCC3C2)cc1	457
CN[C@@H](C)[C@@H](O)c1ccccc1	457
CCOC(=O)c1cncn1[C@H](C)c1ccccc1	455
CO[C@H]1C[C@H]2OC[C@@]2(OC(C)=O)[C@H]2[C@H](OC(=O)c3ccccc3)[C@]3(O)C[C@H](OC(=O)[C@H](O)[C@@H](NC(=O)OC(C)(C)C)c4ccccc4)C(C)=C([C@@H](OC)C(=O)[C@]12C)C3(C)C	455
O=C(O)c1cc(/N=N/c2ccc(O)c(C(=O)O)c2)ccc1O	455
O=C1CN(N=Cc2ccc(-c3ccc([N+](=O)[O-])cc3)o2)C(=O)N1	455
CCC1NC(=O)c2cc(S(N)(=O)=O)c(Cl)cc2N1	455
CC1=C(C(=O)OCCN(Cc2ccccc2)c2ccccc2)C(c2cccc([N+](=O)[O-])c2)C(P2(=O)OCC(C)(C)CO2)=C(C)N1	454
CCc1c(C)[nH]c2c1C(=O)C(CN1CCOCC1)CC2	453
C[N+](C)(C)CCO.O=C([O-])c1ccccc1O.O=C([O-])c1ccccc1O.O=C([O-])c1ccccc1O.[Mg+2]	453
CCN(CC)CC(=O)Oc1ccc(NC(C)=O)cc1	453
O=C(c1ccccc1)c1ccc2n1CCC2C(=O)O	453
C[C@@H](Cc1ccc(O)c(O)c1)[C@H](C)Cc1ccc(O)c(O)c1	453
CCC(O)=NC[C@@H]1C[C@H]1c1cccc2c1CCO2	453
CCNC1C2CCC(C2)C1c1ccccc1	452
COc1ccc2[nH]cc(CCNC(C)=O)c2c1	452
COc1cc(N)c(Cl)cc1C(=O)N[C@@H]1CCN(CCCOc2ccc(F)cc2)C[C@@H]1OC	452
COc1ccc2c3c1O[C@H]1C[C@@H](O)C=C[C@@]31CCN(C)C2	452
CC1COc2c(N3CCN(C)CC3)c(F)cc3c(=O)c(C(=O)O)cn1c23	452
CCCNC(C)C(O)=Nc1c(C)csc1C(=O)OC	452
CCCCCCC(=O)O[C@H]1CC[C@H]2[C@@H]3CCC4=CC(=O)CC[C@]4(C)[C@H]3CC[C@]12C	452
NS(=O)(=O)c1cc2c(cc1Cl)N=C(CSCc1ccccc1)NS2(=O)=O	451
CC(C(=O)O)c1ccc(CC2CCCC2=O)cc1	451
Cc1ccc2c(c1)c1c3n2CCNC3CCC1	450
O=C1OCCN1N=Cc1ccc([N+](=O)[O-])o1	450
N#Cc1ccc2c(c1)N(CCCN1CCC(O)CC1)c1ccccc1S2	449
COc1ccc2c(c1)[C@]13CCCC[C@@H]1[C@H](C2)N(C)CC3	449
CC1=C(/C=C/C(C)=C/C=C/C(C)=C/C(=O)O)C(C)(C)CCC1	448
CCCCC1C(=O)N(c2ccccc2)N(c2ccc(O)cc2)C1=O	448
O=C1CN=C(c2ccccc2)c2cc(Cl)ccc2N1CC(F)(F)F	447
COC(=O)[C@H](c1ccccc1Cl)N1CCc2sccc2C1	447
C#CCN(C)Cc1ccccc1	447
CCCCNc1ccc(C(=O)OCCN(C)C)cc1	447
C#C[C@]1(O)CC[C@H]2[C@@H]3CCc4cc(O)ccc4[C@H]3CC[C@@]21C	447
CCN1CCCC1CNC(=O)c1cc(S(=O)(=O)CC)c(N)cc1OC	447
CCN(CC)CCN=C(O)c1cc(S(C)(=O)=O)ccc1OC	447
COc1cc2c(c(OC)c1OC)-c1ccc(OC)c(=O)cc1C(NC(C)=O)CC2	446
CC(C)N(CCC(C(N)=O)(c1ccccc1)c1ccccn1)C(C)C	446
CN(C)CCCOc1nn(Cc2ccccc2)c2ccccc12	446
CCCc1nc2c(C)cc(-c3nc4ccccc4n3C)cc2n1Cc1ccc(-c2ccccc2C(=O)O)cc1	445
CC(C(=O)O)c1ccc(C(=O)c2ccccc2)s1	445
CC(C)[C@H]1CC[C@H](C(O)=N[C@H](Cc2ccccc2)C(=O)O)CC1	445
CN1CCN(C(c2ccccc2)c2ccccc2)CC1	444
OCCOCCN1CCN(C(c2ccccc2)c2ccc(Cl)cc2)CC1	444
CC(C(=O)O)c1ccc2c(c1)[nH]c1ccc(Cl)cc12	444
COc1cc(C(=O)NS(=O)(=O)c2ccccc2C)ccc1Cc1cn(C)c2ccc(NC(=O)OC3CCCC3)cc12	444
COc1nc(C)nc(Cl)c1NC1=NCCN1	444
COc1ccc2cccc(CCNC(C)=O)c2c1	443
CCOC(=O)[C@H](CCc1ccccc1)N[C@@H](C)C(=O)N1CC2(C[C@H]1C(=O)O)SCCS2	443
O=C(OC[C@H](O)CO)c1ccccc1Nc1ccnc2c(C(F)(F)F)cccc12	443
Nc1nc(N)c2nc(-c3ccccc3)c(N)nc2n1	443
CC(C)N(CCCCOCC(=O)NS(C)(=O)=O)c1cnc(-c2ccccc2)c(-c2ccccc2)n1	443
[2H]C([2H])([2H])Oc1cc2c(cc1OC([2H])([2H])[2H])[C@@H]1CC(=O)[C@@H](CC(C)C)CN1CC2	442
Cc1ccc(O)c([C@H](CCN(C(C)C)C(C)C)c2ccccc2)c1	442
Cc1c(Cl)cccc1Nc1ncccc1C(=O)O	442
Cn1c(=O)cc(N2CCC[C@@H](N)C2)n(Cc2ccccc2C#N)c1=O	441
O=C(O)C[C@H](O)C[C@H](O)/C=C/c1c(C2CC2)nc2ccccc2c1-c1ccc(F)cc1	441
C[C@]12CC[C@@H]3c4ccc(O)cc4CC[C@H]3[C@@H]1CC[C@@H]2OC(=O)CCC1CCCC1	441
CO[C@H]1C[C@@H]2CC[C@@H](C)[C@@](O)(O2)C(=O)C(=O)N2CCCC[C@H]2C(=O)O[C@H]([C@H](C)C[C@@H]2CC[C@@H](OCCO)[C@H](OC)C2)CC(=O)[C@H](C)/C=C(\C)[C@@H](O)[C@@H](OC)C(=O)[C@H](C)C[C@H](C)/C=C/C=C/C=C/1C	441
CN1CCc2cccc3c2[C@H]1Cc1ccc(O)c(O)c1-3	441
CN(C)c1ccc(O)c2c1C[C@H]1C[C@H]3[C@H](N(C)C)C(O)=C(C(N)=O)C(=O)[C@@]3(O)C(O)=C1C2=O	440
CS(=O)(=O)CCNCc1ccc(-c2ccc3ncnc(Nc4ccc(OCc5cccc(F)c5)c(Cl)c4)c3c2)o1	440
CCn1cc(C(=O)O)c(=O)c2cc(F)c(N3CCNCC3)cc21	440
C[C@@H]1OC(=O)C[C@H](O)C[C@H](O)CC[C@@H](O)[C@H](O)C[C@H](O)C[C@]2(O)C[C@H](O)[C@@H](C(=O)O)[C@H](C[C@@H](O[C@@H]3O[C@H](C)[C@@H](O)[C@H](N)[C@@H]3O)/C=C/C=C/C=C/C=C/C=C/C=C/C=C/[C@H](C)[C@@H](O)[C@H]1C)O2	440
COc1cc(C)nc(-n2nc(C)cc2OC)n1	440
C[C@]12CC[C@H]3[C@@H](CCC4=CC(=O)CC[C@@]43C)[C@@H]1CC[C@@H]2OC(=O)CCC1CCCC1	439
CCCc1nc(C(C)(C)O)c(C(=O)O)n1Cc1ccc(-c2ccccc2-c2nnn[nH]2)cc1	439
NC(N)=NCCCC(NC(=O)[C@H](N)CCCN=C(N)N)C(=O)N1CCCC1C(=O)N1C[C@H](O)CC1C(=O)NCC(=O)N[C@@H](Cc1cccs1)C(=O)N[C@@H](CO)C(=O)N1Cc2ccccc2CC1C(=O)N1C(C(=O)N[C@@H](CCCN=C(N)N)C(=O)O)C[C@@H]2CCCC[C@@H]21	438
CN1CCN(CCCN2c3ccccc3Sc3ccc(S(=O)(=O)N(C)C)cc32)CC1	437
C#C[C@]1(O)CC[C@H]2[C@@H]3CCc4cc(OC)ccc4[C@H]3CC[C@@]21C	437
C[C@@H]1CN([C@H]2CC[C@](C#N)(c3ccc(F)cc3)CC2)CC[C@]1(C(=O)O)c1ccccc1	437
O=C(NC[C@H]1CN(c2ccc(N3CCOCC3=O)cc2)C(=O)O1)c1ccc(Cl)s1	436
CC(=O)OCC(=O)[C@@]12N=C(C)O[C@@H]1C[C@H]1[C@@H]3CCC4=CC(=O)C=C[C@]4(C)[C@H]3[C@@H](O)C[C@@]12C	436
COc1ccc(CC(C)NCC(O)c2ccc(O)c(NC=O)c2)cc1	436
C[C@H]1O[C@@H](O[C@H]2[C@@H](O)C[C@H](O[C@H]3CC[C@]4(C)[C@H]5C[C@@H](O)[C@]6(C)[C@@H](C7=CC(=O)OC7)CC[C@]6(O)[C@@H]5CC[C@@H]4C3)O[C@@H]2C)C[C@H](O)[C@@H]1O[C@H]1C[C@H](O)[C@H](O[C@@H]2O[C@H](CO)[C@@H](O)[C@H](O)[C@H]2O)[C@@H](C)O1	435
C[C@H]1C[C@H]2[C@@H]3CCC4=CC(=O)C=C[C@]4(C)[C@@]3(F)[C@@H](O)C[C@]2(C)[C@@]1(O)C(=O)CO	435
C[NH+](C)CCOC(c1ccccc1)c1ccccc1.Cn1c(=O)c2[n-]c(Cl)nc2n(C)c1=O	434
CC(=O)N=c1sc(S(N)(=O)=O)nn1C	434
NCC(CC(=O)O)c1ccc(Cl)cc1	434
CC#CCC(C)[C@H](O)/C=C/[C@@H]1[C@H]2C/C(=C/CCCC(=O)O)C[C@H]2C[C@H]1O	433
O=C(CCCN1CCC(O)(c2ccc(Br)cc2)CC1)c1ccc(F)cc1	433
O=C(O)COCCN1CCN(C(c2ccccc2)c2ccc(Cl)cc2)CC1	433
COc1cc2c(cc1OC)C(=O)C(CC1CCN(Cc3ccccc3)CC1)C2	433
COc1ccc(-c2ccc3cc(C(=O)O)ccc3c2)cc1C12CC3CC(CC(C3)C1)C2	433
COc1ccccc1OCC(O)COC(N)=O	433
CN1CCC[C@H]1c1cccnc1	432
CCCC(=O)OCOC(=O)C1=C(C)NC(C)=C(C(=O)OC)C1c1cccc(Cl)c1Cl	432
O=c1[nH]c2ccccc2n1CCCN1CCC(n2c(=O)[nH]c3cc(Cl)ccc32)CC1	432
FC(F)OC(F)(F)C(F)Cl	432
CCCNC(=O)NS(=O)(=O)c1ccc(Cl)cc1	432
CCOc1cc(CC(=O)N[C@@H](CC(C)C)c2ccccc2N2CCCCC2)ccc1C(=O)O	432
CC(C)C(=O)OCC(=O)[C@@]12O[C@H](C3CCCCC3)O[C@@H]1C[C@H]1[C@@H]3CCC4=CC(=O)C=C[C@]4(C)[C@H]3[C@@H](O)C[C@@]12C	431
Cc1cccc(N2CC(CO)OC2=O)c1	431
CCC1(c2ccccc2)CCC(=O)NC1=O	431
CCCl	430
CCN(CC)C(=O)/C(C#N)=C/c1cc(O)c(O)c([N+](=O)[O-])c1	430
CCCCCCCCCCC(=O)O[C@H]1CC[C@H]2[C@@H]3CCC4=CC(=O)CC[C@]4(C)[C@H]3CC[C@]12C	430
OCc1cc(C(O)CNCCCCCCOCCCCc2ccccc2)ccc1O	429
O=[N+]([O-])O[C@@H]1CO[C@@H]2[C@@H](O)CO[C@H]12	429
CN(C)CCOC(C)(c1ccccc1)c1ccccn1	429
N[C@@H](CC(=O)N1CCn2c(nnc2C(F)(F)F)C1)Cc1cc(F)c(F)cc1F	429
O=C(O)CCC(=O)c1ccc(-c2ccccc2)cc1	428
O=C1CCc2cc(OCCCCc3nnnn3C3CCCCC3)ccc2N1	428
CCCN(CC)C(CC)C(O)=Nc1c(C)cccc1C	428
CC1CCN(CCCC(=O)c2ccc(F)cc2)CC1	428
CCCCOc1ccc(C(=O)CCN2CCCCC2)cc1	428
NC1=NCC2c3ccccc3Cc3ccccc3N12	427
C=CC(N)CCC(=O)O	427
CCCCOc1cc(C(=O)NCCN(CC)CC)c2ccccc2n1	427
C[C@@H]1C[C@H]2[C@@H]3C[C@H](F)C4=CC(=O)C=C[C@]4(C)[C@H]3[C@@H](O)C[C@]2(C)[C@@]1(O)C(=O)CO	427
CN1C(=O)C(O)N=C(c2ccccc2Cl)c2cc(Cl)ccc21	427
CC1(C)O[C@@H]2C[C@H]3[C@@H]4C[C@H](F)C5=CC(=O)C=C[C@]5(C)[C@H]4[C@@H](O)C[C@]3(C)[C@]2(C(=O)CO)O1	426
CC(C(=O)O)c1cccc(Oc2ccccc2)c1	426
CCc1cc2c(cc1CC)CC(NC[C@H](O)c1ccc(O)c3[nH]c(=O)ccc13)C2	425
C[C@@H](NCCCc1cccc(C(F)(F)F)c1)c1cccc2ccccc12	425
CCN(CC)CCOC(=O)c1ccc(N)cc1Cl	425
COc1cc(CNC(=O)CCCC/C=C\C(C)C)ccc1O	425
C[C@@H]1C[C@H]2[C@H]3[C@H]([C@@H](O)C[C@]2(C)[C@@]1(O)C(=O)CO)[C@@]1(C)C=CC(=O)C=C1C[C@H]3Cl	425
CNC(C)(C)Cc1ccccc1	425
C[C@@H]1C[C@H]2[C@@H]3C[C@H](F)C4=CC(=O)C=C[C@]4(C)[C@@]3(F)[C@@H](O)C[C@]2(C)[C@@]1(OC(=O)c1ccco1)C(=O)SCF	425
OC[C@H]1O[C@@H](c2ccc(Cl)c(Cc3ccc(O[C@H]4CCOC4)cc3)c2)[C@H](O)[C@@H](O)[C@@H]1O	424
CC(C)c1cccc(C(C)C)c1OCOP(=O)(O)O	424
COC(=O)[C@H]1[C@@H](O)CC[C@H]2CN3CCc4c([nH]c5ccccc45)[C@@H]3C[C@@H]21	423
CCOC(=O)CN[C@@H](C(=O)N1CC[C@H]1C(=O)NCc1ccc(/C(N)=N/O)cc1)C1CCCCC1	423
O=C(O)c1cccnc1Nc1cccc(C(F)(F)F)c1	422
CCCCCCCCc1ccc(CCC(N)(CO)CO)cc1	422
CCOC(=O)[C@H](C)C[C@@H](Cc1ccc(-c2ccccc2)cc1)NC(=O)CCC(=O)O	422
CN1CCN2c3ccccc3Cc3ccccc3C2C1	422
CCCCOc1cc(C(=O)OCCN(CC)CC)ccc1N	421
CCCCC1(CC)C(=O)NC(=O)NC1=O	421
CCCOc1cc(N)ccc1C(=O)OCCN(CC)CC	421
CNC[C@H](O)c1ccc(O)c(O)c1	421
CO[C@H]1C[C@@H]2CC[C@@H](C)[C@@](O)(O2)C(=O)C(=O)N2CCCC[C@H]2C(=O)O[C@H]([C@H](C)C[C@@H]2CC[C@@H](O)[C@H](OC)C2)CC(=O)[C@H](C)/C=C(\C)[C@@H](O)[C@@H](OC)C(=O)[C@H](C)C[C@H](C)/C=C/C=C/C=C/1C	421
ClC=C(Cl)Cl	421
O=C(O[C@@H]1C[C@@H]2C[C@H]3C[C@H](C1)N2CC3=O)c1c[nH]c2ccccc12	420
C[C@H]1C[C@H]2[C@@H]3CCC4=CC(=O)C=C[C@]4(C)[C@@]3(F)[C@@H](O)C[C@]2(C)[C@@]1(O)C(=O)CCl	420
CC1OC(C)OC(C)O1	420
CN1C(=O)CN=C(c2ccccc2F)c2cc(Cl)ccc21	419
C[C@@H]1C[C@H]2[C@@H]3C[C@H](F)C4=CC(=O)C=C[C@]4(C)[C@@]3(F)[C@@H](O)C[C@]2(C)[C@H]1C(=O)CO	419
CC(=O)CCCCn1c(=O)c2c(ncn2C)n(C)c1=O	419
CCCNC(C)C(=O)Nc1ccccc1C	419
C[C@](N)(Cc1ccc(O)c(O)c1)C(=O)O	418
O=C1CN=C(c2ccccc2)c2cc(Cl)ccc2N1	418
CN1CC(=O)N2[C@H](Cc3c([nH]c4ccccc34)[C@H]2c2ccc3c(c2)OCO3)C1=O	418
CCN(CC)CCNC(=O)c1c(C)[nH]c(/C=C2\C(=O)Nc3ccc(F)cc32)c1C	418
CN1CCC(=C2c3ccccc3C=Cc3ccccc32)CC1	418
CCOC(=O)c1ccc(N)cc1	417
O=C(O[C@H]1CN2CCC1CC2)N1CCc2ccccc2[C@@H]1c1ccccc1	417
CC(=O)O[C@]1(C(C)=O)CC[C@H]2[C@@H]3C=C(Cl)C4=CC(=O)[C@@H]5C[C@@H]5[C@]4(C)[C@H]3CC[C@@]21C	417
CC/C(=C(/CC)c1ccc(O)cc1)c1ccc(O)cc1	416
CC(C)[C@@]1(N=C(O)[C@@H]2C[C@@H]3c4cccc5[nH]cc(c45)C[C@H]3N(C)C2)O[C@@]2(O)[C@@H]3CCCN3C(=O)[C@H](Cc3ccccc3)N2C1=O	416
CCCC(C)(COC(N)=O)COC(=O)NC(C)C	416
CCCC1O[C@@H]2C[C@H]3[C@@H]4CCC5=CC(=O)C=C[C@]5(C)[C@H]4[C@@H](O)C[C@]3(C)[C@]2(C(=O)CO)O1	415
C[C@]12C[C@H](O)[C@@]3(F)[C@@H](CCC4=CC(=O)CC[C@@]43C)[C@@H]1CC[C@]2(O)C(=O)CO	415
COC(=O)[C@H]1[C@H]2C[C@@H]3c4[nH]c5cc(OC)ccc5c4CCN3C[C@H]2C[C@@H](OC(=O)C=Cc2cc(OC)c(OC)c(OC)c2)[C@@H]1OC	415
C#C[C@]1(O)CC[C@H]2[C@H]3[C@H](CC[C@@]21C)C1=C(CC(=O)CC1)C[C@H]3C	415
CC(N)Cc1ccc(O)cc1	415
CN1[C@H]2CCC[C@@H]1C[C@H](NC(=O)c1nn(C)c3ccccc13)C2	414
NS(=O)(=O)c1cc(C(=O)O)cc(N2CCCC2)c1Oc1ccccc1	414
CCC(CO)NC(=O)[C@@H]1C=C2c3cccc4c3c(cn4C)C[C@H]2N(C)C1	414
CC(=O)[C@H]1CC[C@H]2[C@@H]3CCC4=CC(=O)CC[C@]4(C)[C@H]3CC[C@]12C	413
Cc1cc(C)cc(OCC2CNC(=O)O2)c1	413
C[C@]12CC[C@H]3C(=CCc4cc(O)ccc43)[C@@H]1CCC2=O	413
NC(N)=NC(=O)c1nc(Cl)c(N)nc1N	412
O=C1Nc2ccc(Cl)cc2C(c2ccccc2Cl)=NC1O	412
CC(C)(N)Cc1ccccc1	412
Nc1ccc(C(=O)O)c(O)c1	412
C=CCC1(CC(C)C)C(=O)NC(=O)NC1=O	412
CN1C(=O)CCS(=O)(=O)C1c1ccc(Cl)cc1	412
N#[N+][O-]	411
CN(C)C/C=C/C(=O)Nc1cc2c(Nc3ccc(F)c(Cl)c3)ncnc2cc1O[C@H]1CCOC1	411
Cc1cccc(C)c1NC(=O)C1CCCCN1C	410
N#CC(CCN1CCC(C(=O)O)(c2ccccc2)CC1)(c1ccccc1)c1ccccc1	410
Cc1ccc(S(=O)(=O)NC(=O)NN2CCCCCC2)cc1	410
COCCCOc1ccnc(CS(=O)c2nc3ccccc3[nH]2)c1C	409
Cc1ccc(/C(=C\CN2CCCC2)c2ccccn2)cc1	409
CCCOc1ccc(C(=O)OCCN(CC)CC)cc1N	409
C[C@]12CC[C@H]3[C@@H](CC=C4C[C@@H](O)CC[C@@]43C)[C@@H]1CCC2=O	409
C[C@]12C[C@H](O)[C@H]3[C@@H](C[C@H](F)C4=CC(=O)C=C[C@@]43C)[C@@H]1CC[C@]2(O)C(=O)CO	409
CC[C@@]1(O)C(=O)OCc2c1cc1n(c2=O)Cc2cc3c(CN(C)C)c(O)ccc3nc2-1	408
CC(C)(O)CNc1nc(Nc2ccnc(C(F)(F)F)c2)nc(-c2cccc(C(F)(F)F)n2)n1	408
C=CCN1CC[C@]23c4c5ccc(O)c4O[C@H]2[C@@H](OCCOCCOCCOCCOCCOCCOCCOC)CC[C@@]3(O)[C@H]1C5	408
COc1cc2c3cc1Oc1cc(ccc1O)C[C@@H]1c4c(cc(OC)c(O)c4Oc4ccc(cc4)C[C@@H]3N(C)CC2)CC[N+]1(C)C	408
O=C(O)c1ccccc1O.OCCN(CCO)CCO	407
CC(C)OC(=O)OCOP(=O)(CO[C@H](C)Cn1cnc2c(N)ncnc21)OCOC(=O)OC(C)C	407
O=C(NCCO[N+](=O)[O-])c1cccnc1	407
C[C@@H]1C[C@H]2[C@@H]3CCC4=CC(=O)C=C[C@]4(C)[C@@]3(F)[C@@H](O)C[C@]2(C)[C@H]1C(=O)CO	406
N#Cc1ccc(Oc2ccc3c(c2)COB3O)cc1	406
COc1cc(NC(C)CCCN)c2ncccc2c1	406
C=CCOc1ccc(CC(=O)O)cc1Cl	406
COc1ccc(CC(C)(C)NC[C@H](O)c2cc(O)cc3c2OCC(=O)N3)cc1	406
CC(=O)Nc1ccc(OCC(O)CNC(C)C)cc1	406
FCC(F)(F)F	405
CN(CCOc1ccc(NS(C)(=O)=O)cc1)CCc1ccc(NS(C)(=O)=O)cc1	405
CN(C)C(=O)C(CCN1CCC(O)(c2ccc(Cl)cc2)CC1)(c1ccccc1)c1ccccc1	405
O=C([O-])[O-].[Ca+2]	405
CC(=O)Oc1ccc2c(c1)CC[C@@H]1[C@@H]2CC[C@]2(C)[C@@H](O)CC[C@@H]12	404
COC(c1ccccc1)(c1ccccc1)[C@H](Oc1nc(C)cc(C)n1)C(=O)O	404
CCCCOc1ccc(OCCCN2CCOCC2)cc1	404
CCC1=C(C)CN(C(O)=NCCc2ccc(S(=O)(=O)NC(O)=N[C@H]3CC[C@H](C)CC3)cc2)C1=O	404
CC1CNc2c(cccc2S(=O)(=O)N[C@@H](CCCNC(=N)N)C(=O)N2CC[C@@H](C)C[C@@H]2C(=O)O)C1	404
OC(O)C(Cl)(Cl)Cl	403
Cc1nnc2n1-c1sc(Br)cc1C(c1ccccc1Cl)=NC2	403
CC(=O)OCC(=O)[C@@]12OC3(CCCC3)O[C@@H]1C[C@H]1[C@@H]3CCC4=CC(=O)C=C[C@]4(C)[C@@]3(F)[C@@H](O)C[C@@]12C	403
CCN[C@H]1C[C@H](C)S(=O)(=O)c2sc(S(N)(=O)=O)cc21	403
C(=Cc1ccccc1)CN1CCN(C(c2ccccc2)c2ccccc2)CC1	403
O=c1[nH]cc(F)c(=O)[nH]1	402
CC(=O)[C@H]1CC[C@H]2[C@@H]3CC=C4C[C@@H](O)CC[C@]4(C)[C@H]3CC[C@]12C	402
NC(=O)c1cn(Cc2c(F)cccc2F)nn1	402
O=C(O)CCCO	401
NC(N)=NN=Cc1c(Cl)cccc1Cl	401
C[C@]12CC[C@H]3[C@@H](CCC4=CC(=O)CC[C@@]43C)[C@@H]1CC[C@@H]2O	401
COc1ccnc(CS(=O)c2nc3ccc(OC(F)F)cc3[nH]2)c1OC	401
O=C1CN2Cc3c(ccc(Cl)c3Cl)N=C2N1	401
Cc1cc2c(OCC(CNC(C)(C)C)OC(=O)c3ccccc3)cccc2[nH]1	401
CC(OC(=O)NCC1(CC(=O)O)CCCCC1)OC(=O)C(C)C	401
C[C@]12C[C@H](O)[C@H]3[C@@H](CCC4=CC(=O)C=C[C@@]43C)[C@@H]1CC[C@]2(O)C(=O)OCCl	400
N[C@H]1[C@@H]2CN(c3nc4c(cc3F)c(=O)c(C(=O)O)cn4-c3ccc(F)cc3F)C[C@H]12	400
CC(=O)[C@H]1CC[C@H]2[C@@H]3C[C@H](C)C4=CC(=O)CC[C@]4(C)[C@H]3[C@@H](O)C[C@]12C	400
CCCCOC(=O)c1ccc(N)cc1	400
C[C@H](C(=O)O)c1cccc(C(=O)c2ccccc2)c1	399
CN(C)CC[C@@H](c1ccc(Br)cc1)c1ccccn1	399
CCOC(=O)C1N=C(c2ccccc2F)c2cc(Cl)ccc2NC1=O	399
C[C@@H]1C[C@H]2[C@@H]3C[C@H](F)C4=CC(=O)C=C[C@]4(C)[C@@]3(F)[C@@H](O)C[C@]2(C)[C@@]1(O)C(=O)SCF	399
COCCOC(=O)C1=C(C)NC(C)=C(C(=O)OC/C=C/c2ccccc2)C1c1cccc([N+](=O)[O-])c1	399
C[C@H](COc1ccccc1)N[C@H](C)[C@@H](O)c1ccc(O)cc1	398
N#C[Fe-2](C#N)(C#N)(C#N)(C#N)N=O	398
O=[N+]([O-])O[C@H]1CO[C@H]2[C@@H]1OC[C@H]2O[N+](=O)[O-]	397
CC(C)NC[C@H](O)COc1ccc(CCOCC2CC2)cc1	397
CCC(=O)OCC(=O)[C@@]1(OC(=O)CC)[C@@H](C)C[C@H]2[C@@H]3CCC4=CC(=O)C=C[C@]4(C)[C@@]3(Cl)[C@@H](O)C[C@@]21C	396
CCOc1nc2cccc(C(=O)OCc3oc(=O)oc3C)c2n1Cc1ccc(-c2ccccc2-c2noc(=O)[nH]2)cc1	395
N#Cc1ccc2[nH]cc(CCCCN3CCN(c4ccc5oc(C(N)=O)cc5c4)CC3)c2c1	395
COc1ccc2[nH]c([S@@](=O)Cc3ncc(C)c(OC)c3C)nc2c1	395
C=C1C[C@H]2[C@@H]3CCC4=CC(=O)C=C[C@]4(C)[C@@]3(F)[C@@H](O)C[C@]2(C)[C@@]1(O)C(=O)CO	395
COc1cc2nccc(Oc3ccc(NC(O)=NC4CC4)c(Cl)c3)c2cc1C(=N)O	395
C[N@+]12CC[C@H](CC1)C(OC(=O)C(O)(c1ccccc1)c1ccccc1)C2	395
CN(C)CCOc1ccc(/C(=C(/CCCl)c2ccccc2)c2ccccc2)cc1	394
C[C@]12CC[C@H]3[C@@H](CCC4=C(O)C(=O)CC[C@@]43C)[C@@H]1CCC2=O	394
COc1ccc(C[C@@H](C)NC[C@H](O)c2ccc(O)c(NC=O)c2)cc1	394
CC1(C)O[C@@H]2C[C@H]3[C@@H]4C[C@H](F)C5=CC(=O)C=C[C@]5(C)[C@@]4(F)[C@@H](O)C[C@]3(C)[C@]2(C(=O)CO)O1	394
C[C@@H]1C[C@H]2[C@@H]3C[C@H](F)C4=CC(=O)C=C[C@]4(C)[C@H]3[C@@H](O)C[C@]2(C)[C@H]1C(=O)CO	394
CN1CCC[C@@H]1Cc1c[nH]c2ccc(CCS(=O)(=O)c3ccccc3)cc12	393
CCCCc1nc(C)c(CC(=S)N(C)C)c(=O)n1Cc1ccc(-c2ccccc2-c2nnn[nH]2)cc1	393
COC(O)=N[C@H](C(=O)N1CC2(CC2)C[C@H]1c1ncc(-c2ccc3c(c2)C(F)(F)c2cc(-c4ccc5nc([C@@H]6[C@H]7CC[C@H](C7)N6C(=O)[C@@H](N=C(O)OC)C(C)C)[nH]c5c4)ccc2-3)[nH]1)C(C)C	393
CCn1cc(C(=O)O)c(=O)c2ccc(C)nc21	393
CCN(CC)Cc1cc(Nc2ccnc3cc(Cl)ccc23)ccc1O	392
CCCC(=O)O[C@]1(C(=O)COC(C)=O)CC[C@H]2[C@@H]3C[C@H](F)C4=CC(=O)C=C[C@]4(C)[C@@]3(F)[C@@H](O)C[C@@]21C	392
CCN1C(=O)NC(c2ccccc2)C1=O	392
Cc1cccc(C)c1OCC(C)N	391
C#Cc1cccc(Nc2ncnc3cc(OCCOC)c(OCCOC)cc23)c1	391
O=C(N[C@H](CO)[C@H](O)c1ccc([N+](=O)[O-])cc1)C(Cl)Cl	391
CCCOc1ccc(S(=O)(=O)NCCC2CCCN2C)cc1-c1nc(=O)c2c([nH]1)c(CCC)nn2C	391
CCOC(=O)O[C@]1(C(=O)COC(=O)CC)CC[C@H]2[C@@H]3CCC4=CC(=O)C=C[C@]4(C)[C@H]3[C@@H](O)C[C@@]21C	391
N#Cc1cc(-c2n[nH]c(-c3ccncc3)n2)ccn1	390
CCC(C)C1(CC)C(=O)NC(=O)NC1=O	390
Nc1cc(N2CCCCC2)nc(N)[n+]1[O-]	390
OC[C@@H](O)[C@@H](O)[C@H](O)[C@H](O)CO	390
[N]=O	389
CC[N+](CC)(CC)CCOc1cccc(OCC[N+](CC)(CC)CC)c1OCC[N+](CC)(CC)CC.[I-].[I-].[I-]	389
CC1(C)O[C@@H]2C[C@H]3[C@@H]4CCC5=CC(=O)CC[C@]5(C)[C@@]4(F)[C@@H](O)C[C@]3(C)[C@]2(C(=O)CCl)O1	389
C[C@@H]1C[C@H]2[C@@H]3C[C@H](F)C4=CC(=O)C=C[C@]4(C)[C@@]3(F)[C@@H](O)C[C@]2(C)[C@@]1(O)C(=O)CO	389
NC(=O)CS(=O)C(c1ccccc1)c1ccccc1	389
CC#CCn1c(N2CCC[C@@H](N)C2)nc2c1c(=O)n(Cc1nc(C)c3ccccc3n1)c(=O)n2C	388
CN(C)CCc1c[nH]c2ccc(CS(=O)(=O)N3CCCC3)cc12	388
N=C(N)N1CCc2ccccc2C1	388
C[C@H]1C[C@H]2[C@@H]3CCC4=CC(=O)C=C[C@]4(C)[C@@]3(F)C(=O)C[C@]2(C)[C@@]1(O)C(=O)CCl	387
CN1C(=O)OC(C)(C)C1=O	387
CCn1cc(C(=O)O)c(=O)c2cc(F)c(N3CCN(C)CC3)cc21	387
O=C1N(Cc2ccccc2)C2C[S+]3CCCC3C2N1Cc1ccccc1	387
CC(=O)OCC(=O)[C@@]12OC(C)(C)O[C@@H]1C[C@H]1[C@@H]3C[C@H](F)C4=CC(=O)C=C[C@]4(C)[C@@]3(F)[C@@H](O)C[C@@]12C	387
Cc1cccc(CN2CCN(C(c3ccccc3)c3ccc(Cl)cc3)CC2)c1	386
CCn1cc(C(=O)O)c(=O)c2cc(F)c(N3CCNCC3)nc21	386
CC1(C)O[C@@H]2C[C@H]3[C@@H]4C[C@H](F)C5=CC(=O)CC[C@]5(C)[C@H]4[C@@H](O)C[C@]3(C)[C@]2(C(=O)CO)O1	386
Cn1c(=O)c2c(ncn2CC2OCCO2)n(C)c1=O	386
COc1ccc(CNc2nc(N3CCC[C@H]3CO)ncc2C(=O)NCc2ncccn2)cc1Cl	385
CCN(CC)C(C)C(=O)c1ccccc1	385
CC(N/C(=N\C#N)Nc1ccncc1)C(C)(C)C	385
CCCNS(=O)(=O)Nc1ncnc(OCCOc2ncc(Br)cn2)c1-c1ccc(Br)cc1	384
COc1cc2c(cc1OC)CC(=O)N(CCCN(C)C[C@H]1Cc3cc(OC)c(OC)cc31)CC2	384
O=C([O-])CCCO.[Na+]	384
OCc1cc([C@@H](O)CNCCCCCCOCCOCc2c(Cl)cccc2Cl)ccc1O	384
C[C@]12CCC3=C4CCC(=O)C=C4CC[C@H]3[C@@H]1CC[C@@]2(O)CC#N	383
COC(=O)C1=C(C)NC(C)=C(C(=O)O[C@@H]2CCCN(Cc3ccccc3)C2)[C@@H]1c1cccc([N+](=O)[O-])c1	382
C#CC(O)(C=CCl)CC	382
CCN(CC)CC#CCOC(=O)C(O)(c1ccccc1)C1CCCCC1	382
C[C@H]1C[C@H]2[C@@H]3C[C@H](F)C4=CC(=O)C=C[C@]4(C)[C@@]3(F)[C@@H](O)C[C@]2(C)[C@@]1(O)C(=O)CCl	381
CC(C)OC(=O)CCC/C=C\C[C@H]1[C@@H](O)C[C@@H](O)[C@@H]1CC[C@@H](O)CCc1ccccc1	381
CN1[C@H]2CC[C@@H]1C[C@H](OC(c1ccccc1)c1ccccc1)C2	380
O=P1(NCCCl)OCCCN1CCCl	380
C[C@@H]1C[C@H]2[C@@H]3CCC4=CC(=O)C=C[C@]4(C)[C@@]3(Cl)[C@@H](O)C[C@]2(C)[C@@]1(O)C(=O)CCl	380
C[C@@H]1CCN(C(=O)CC#N)C[C@@H]1N(C)c1ncnc2[nH]ccc12	380
[Mg+2].[O-2]	379
C[N+]1(CCCCC[N+]2(C)CCCC2)CCCC1	379
COc1nc2ccc(Br)cc2cc1[C@@H](c1ccccc1)[C@@](O)(CCN(C)C)c1cccc2ccccc12	379
C[C@@H]1C[C@H]2[C@@H]3C[C@H](F)C4=CC(=O)C=C[C@]4(C)[C@@]3(Cl)[C@@H](O)C[C@]2(C)[C@H]1C(=O)CO	378
CC[C@H](C)[C@H](NC(=O)[C@H](CCC(=O)O)NC(=O)[C@H](CCC(=O)O)NC(=O)[C@H](Cc1ccccc1)NC(=O)[C@H](CC(=O)O)NC(=O)CNC(=O)[C@H](CC(N)=O)NC(=O)CNC(=O)CNC(=O)CNC(=O)CNC(=O)[C@@H]1CCCN1C(=O)[C@H](CCCNC(=N)N)NC(=O)[C@@H]1CCCN1C(=O)[C@H](N)Cc1ccccc1)C(=O)N1CCC[C@H]1C(=O)N[C@@H](CCC(=O)O)C(=O)N[C@@H](CCC(=O)O)C(=O)N[C@@H](Cc1ccc(O)cc1)C(=O)N[C@@H](CC(C)C)C(=O)O	378
Cc1cc(C(C)(C)C)cc(C)c1CC1=NCCN1	378
NCCCNCCSP(=O)(O)O	377
O=[Si]([O-])O[Si]([O-])([O-])O[Si](=O)[O-].[Mg+2].[Mg+2]	376
C[C@H]1C[C@H]2[C@@H]3C[C@H](F)C4=CC(=O)C=C[C@]4(C)[C@@]3(F)[C@@H](O)C[C@]2(C)[C@@]1(O)C(=O)CO	376
C[C@]12C[C@H](O)[C@H]3[C@@H](CCC4=CC(=O)CC[C@@]43C)[C@@H]1CC[C@]2(O)C(=O)CS	375
O=c1[nH]c(=O)n([C@H]2C[C@H](O)[C@@H](CO)O2)cc1F	375
CC(C)CN(C[C@@H](O)[C@H](Cc1ccccc1)NC(=O)O[C@H]1CCOC1)S(=O)(=O)c1ccc(N)cc1	375
[Mg+2].[OH-].[OH-]	374
CC1(C)O[C@@H]2C[C@H]3[C@@H]4CCC5=CC(=O)C=C[C@]5(C)[C@H]4[C@@H](O)C[C@]3(C)[C@]2(C(=O)CO)O1	374
CN(C)C(=O)N[C@H]1CC[C@H](CCN2CCN(c3cccc(Cl)c3Cl)CC2)CC1	374
COc1cc(Nc2ncc(F)c(Nc3ccc4c(n3)N(COP(=O)(O)O)C(=O)C(C)(C)O4)n2)cc(OC)c1OC	374
CCCCCCCC(=O)CC[C@H]1[C@H](O)C[C@H](O)[C@@H]1C/C=C\CCCC(=O)O	373
CC[N+](C)(C)Cc1ccccc1Br	373
CCCCCOC(=O)Nc1nc(=O)n([C@@H]2O[C@H](C)[C@@H](O)[C@H]2O)cc1F	373
CC(C)OP(=O)(F)OC(C)C	372
CC(=O)O[C@H]1Cc2ccccc2N(C(N)=O)c2ccccc21	372
CO[C@H]1C[C@@H]2CC[C@@H](C)[C@@](O)(O2)C(=O)C(=O)N2CCCC[C@H]2C(=O)O[C@H]([C@H](C)C[C@@H]2CC[C@@H](OC(=O)C(C)(CO)CO)[C@H](OC)C2)CC(=O)[C@H](C)/C=C(\C)[C@@H](O)[C@@H](OC)C(=O)[C@H](C)C[C@H](C)/C=C/C=C/C=C/1C	372
Cn1c(=O)c2[nH]cnc2n(C)c1=O.Cn1c(=O)c2[nH]cnc2n(C)c1=O.NCCN	372
CCNC(=O)CCC/C=C\C[C@H]1[C@@H](O)C[C@@H](O)[C@@H]1/C=C/[C@@H](O)CCc1ccccc1	370
CC(C)C[C@H](NC(=O)[C@@H](COC(C)(C)C)NC(=O)[C@H](Cc1ccc(O)cc1)NC(=O)[C@H](CO)NC(=O)[C@H](Cc1c[nH]c2ccccc12)NC(=O)[C@H](Cc1cnc[nH]1)NC(=O)[C@@H]1CCC(=O)N1)C(=O)N[C@@H](CCCN=C(N)N)C(=O)N1CCC[C@H]1C(=O)NNC(N)=O	370
COCCCN1CCC(NC(=O)c2cc(Cl)c(N)c3c2OCC3)CC1	367
CC(=O)OCC(=O)[C@H]1CC[C@H]2[C@@H]3CCC4=CC(=O)CC[C@]4(C)[C@H]3CC[C@]12C	367
CNCC(O)c1ccc(OC(=O)C(C)(C)C)c(OC(=O)C(C)(C)C)c1	367
Oc1ccc(C2CNCCc3c2cc(O)c(O)c3Cl)cc1	367
Cc1c(OCC(F)(F)F)ccnc1CS(=O)c1nc2ccccc2[nH]1	366
CCn1cc(C(=O)O)c(=O)c2cc(F)c(N3CCNC(C)C3)c(F)c21	365
COc1ccc(CCN2CCC(Nc3nc4ccccc4n3Cc3ccc(F)cc3)CC2)cc1	365
COc1cc2c(Nc3ccc(Br)cc3F)ncnc2cc1OCC1CCN(C)CC1	365
C[N+]1(C)[C@H]2C[C@H](OC(=O)C(O)(c3cccs3)c3cccs3)C[C@@H]1[C@H]1O[C@@H]21	364
COc1c(N2CCNC(C)C2)c(F)cc2c(=O)c(C(=O)O)cn(C3CC3)c12	364
CCCN(CCC)S(=O)(=O)c1ccc(C(=O)O)cc1	364
CN1CCN(c2c(F)cc3c(=O)c(C(=O)O)cn(CCF)c3c2F)CC1	364
CCn1nc(C(=O)O)c(=O)c2cc3c(cc21)OCO3	364
COc1ccc(CC2c3cc(OC)c(OC)cc3CC[N+]2(C)CCC(=O)OCCCCCOC(=O)CC[N+]2(C)CCc3cc(OC)c(OC)cc3C2Cc2ccc(OC)c(OC)c2)cc1OC.O=S(=O)([O-])c1ccccc1.O=S(=O)([O-])c1ccccc1	363
CC(C)OC(=O)CCC/C=C\C[C@H]1[C@@H](O)C[C@@H](O)[C@@H]1/C=C/[C@@H](O)COc1cccc(C(F)(F)F)c1	360
CCOC(=O)CC(SP(=S)(OC)OC)C(=O)OCC	360
CC(CCc1ccc(O)cc1)NCCc1ccc(O)c(O)c1	359
CC(C)(C)c1ccc(C(O)CCCN2CCC(C(O)(c3ccccc3)c3ccccc3)CC2)cc1	358
S=P(N1CC1)(N1CC1)N1CC1	358
CC(C)C[C@H](N=C(O)CN=C(O)c1cc(Cl)ccc1Cl)B(O)O	358
CN(C)[C@@H]1C(O)=C(C(N)=O)C(=O)[C@@]2(O)C(O)=C3C(=O)c4c(O)cccc4[C@@](C)(O)[C@H]3C[C@@H]12	358
Nc1nc(Cl)nc2c1ncn2[C@@H]1O[C@H](CO)[C@@H](O)[C@@H]1F	357
CCN(CC)CCNC(=O)c1ccc(N)cc1	357
Nc1cc(Cl)c(NC2=NCCN2)c(Cl)c1	357
C[C@H]1CN(c2c(F)c(N)c3c(=O)c(C(=O)O)cn(C4CC4)c3c2F)C[C@@H](C)N1	357
CC(C)[C@H]1C(=O)N2CCC[C@H]2[C@]2(O)O[C@](NC(=O)[C@@H]3C[C@@H]4c5cccc6[nH]cc(c56)C[C@H]4N(C)C3)(C(C)C)C(=O)N12	357
C#C[C@]1(O)CC[C@H]2[C@@H]3CCC4=CC(=O)CC[C@@H]4[C@H]3CC[C@@]21C	357
Cc1nc(C)c2c(n1)N(Cc1ccc(-c3ccccc3-c3nn[nH]n3)cc1)C(=O)CC2	356
CCC(=O)[C@@]1(C)[C@H](C)C[C@H]2[C@@H]3CCC4=CC(=O)C=C[C@]4(C)[C@H]3[C@@H](O)C[C@@]21C	356
[Al+3].[OH-].[OH-].[OH-]	356
CCCCCN(C)CCC(O)(P(=O)(O)O)P(=O)(O)O	356
Cc1cn([C@H]2C[C@H](N=[N+]=[N-])[C@@H](CO)O2)c(=O)[nH]c1=O	355
CC(C)Cc1ccc([C@H](C)C(=O)O)cc1	355
Nc1ccc(C(=O)Oc2ccccc2)c(O)c1	354
CCc1nc(N)nc(N)c1-c1ccc(Cl)cc1	354
O=Cc1ccc(O)c(O)c1	354
NC[C@H]1O[C@H](O[C@@H]2[C@@H](N)C[C@@H](N)[C@H](O[C@H]3O[C@H](CO)[C@@H](O)[C@H](N)[C@H]3O)[C@H]2O)[C@H](N)C[C@@H]1O	353
O=[N+]([O-])OCC(CO[N+](=O)[O-])(CO[N+](=O)[O-])CO[N+](=O)[O-]	353
CC(C)(C)S(=O)(=O)C[C@@H](Cc1ccccc1)C(O)=N[C@@H](Cc1cnc[nH]1)C(O)=N[C@@H](CC1CCCCC1)[C@@H](O)[C@@H](O)C1CC1	352
CCC(=O)O[C@]1(C(=O)CCl)[C@@H](C)C[C@H]2[C@@H]3CCC4=CC(=O)C=C[C@]4(C)[C@@]3(F)[C@@H](O)C[C@@]21C	351
NC[C@@H]1O[C@H](O[C@@H]2[C@@H](CO)O[C@@H](O[C@@H]3[C@@H](O)[C@H](N)C[C@H](N)[C@H]3O[C@H]3O[C@H](CN)[C@@H](O)[C@H](O)[C@H]3N)[C@@H]2O)[C@H](N)[C@@H](O)[C@@H]1O	351
O=P(O)(O)C(Cl)(Cl)P(=O)(O)O	350
NC[C@H]1O[C@H](O[C@@H]2[C@@H](N)C[C@@H](N)[C@H](O[C@H]3O[C@H](CO)[C@@H](O)[C@H](N)[C@H]3O)[C@H]2O)[C@H](O)[C@@H](O)[C@@H]1O	350
O.O.O.O.O.O.O.O.O.O.O.O.O=C([O-])[O-].[Al+3].[Al+3].[Mg+2].[Mg+2].[Mg+2].[Mg+2].[Mg+2].[Mg+2].[O-2].[O-2].[O-2].[O-2].[O-2].[O-2].[O-2].[O-2].[O-2]	350
CC1=NS(=O)(=O)c2cc(Cl)ccc2N1	349
O=C([O-])CC([O-])(CC(=O)[O-])C(=O)[O-].O=C([O-])CC([O-])(CC(=O)[O-])C(=O)[O-].[Bi+3].[K+].[K+].[K+].[K+].[K+]	349
CCCCCC(=O)O[C@]1(C(C)=O)CC[C@H]2[C@@H]3CCC4=CC(=O)CC[C@]4(C)[C@H]3CC[C@@]21C	349
NS(=O)(=O)c1cc(Cl)c(Cl)c(S(N)(=O)=O)c1	349
CC12CC3CC(C)(C1)CC(N)(C3)C2	348
CCC(=O)c1ccc2c(c1)N(CC(C)N(C)C)c1ccccc1S2	348
CN1c2ccccc2C(NCCCCCCC(=O)O)c2ccc(Cl)cc2S1(=O)=O	348
Nc1ccc(S(=O)(=O)c2ccc(N)cc2)cc1	348
CCN[C@@H]1C[C@H](N)[C@@H](O[C@H]2OC(CN)=CC[C@H]2N)[C@H](O)[C@H]1O[C@H]1OC[C@](C)(O)[C@H](NC)[C@H]1O	348
COc1ccc(OC)c(C(O)CNC(=O)CN)c1	348
O=C([O-])CC(O)(CC(=O)[O-])C(=O)[O-].[K+].[K+].[K+]	348
N#C[C@@H]1CCCN1C(=O)CNC12CC3CC(CC(O)(C3)C1)C2	347
NCC[C@H](O)C(=O)N[C@@H]1C[C@H](N)[C@@H](O[C@H]2O[C@H](CN)[C@@H](O)[C@H](O)[C@H]2O)[C@H](O)[C@H]1O[C@H]1O[C@H](CO)[C@@H](O)[C@H](N)[C@H]1O	347
CN(C)C(=O)c1cc2cnc(Nc3ccc(N4CCNCC4)cn3)nc2n1C1CCCC1	347
CNS(=O)(=O)Cc1ccc2[nH]cc(CCN(C)C)c2c1	347
NC[C@H](O)c1ccc(O)c(O)c1	347
CC(=O)O[C@]1(C(C)=O)CC[C@H]2[C@@H]3C[C@H](C)C4=CC(=O)CC[C@]4(C)[C@H]3CC[C@@]21C	346
O=P([O-])(O)O.[Na+]	345
CC[C@]1(O)C[C@@H]2CN(CCc3c([nH]c4ccccc34)[C@@](C(=O)OC)(c3cc4c(cc3OC)N(C)[C@H]3[C@@](O)(C(=O)OC)[C@H](OC(C)=O)[C@]5(CC)C=CCN6CC[C@]43[C@@H]65)C2)C1	345
O=C(O)CC(O)(CC(=O)O)C(=O)O	345
NC[C@@H]1O[C@H](O[C@@H]2[C@@H](CO)O[C@@H](O[C@@H]3[C@@H](O)[C@H](N)C[C@H](N)[C@H]3O[C@H]3O[C@H](CO)[C@@H](O)[C@H](O)[C@H]3N)[C@@H]2O)[C@H](N)[C@@H](O)[C@@H]1O	344
[Al]	344
CC(=O)O[C@H]1C[C@@H]2CC[C@@H]3[C@H](CC[C@@]4(C)[C@H]3C[C@H]([N+]3(C)CCCCC3)[C@@H]4OC(C)=O)[C@@]2(C)C[C@@H]1[N+]1(C)CCCCC1	344
COc1cc2c(cc1O)CCN[C@]21CS[C@@H]2c3c(OC(C)=O)c(C)c4c(c3[C@H](COC1=O)N1[C@@H](O)[C@@H]3Cc5cc(C)c(OC)c(O)c5[C@H]([C@H]21)N3C)OCO4	343
Cn1nnc(-c2ccc(-c3ccc(N4C[C@H](COP(=O)(O)O)OC4=O)cc3F)cn2)n1	343
CN(C)CCCN1c2ccccc2C(C)(C)c2ccccc21	343
CC(C)(C)NCC(O)c1ccc(O)c(CO)c1	343
CN[C@@H]1[C@H](O[C@H]2[C@H](O[C@@H]3[C@@H](NC(=N)N)[C@H](O)[C@@H](NC(=N)N)[C@H](O)[C@H]3O)O[C@@H](C)[C@]2(O)C=O)O[C@@H](CO)[C@H](O)[C@H]1O	342
CC(C)NCC(O)c1cc(O)cc(O)c1	342
CCC1=C[C@@H]2CN(C1)Cc1c([nH]c3ccccc13)[C@@](C(=O)OC)(c1cc3c(cc1OC)N(C)[C@H]1[C@@](O)(C(=O)OC)[C@H](OC(C)=O)[C@]4(CC)C=CCN5CC[C@]31[C@@H]54)C2	342
O=S(=O)(O)O[C@H]1[C@H](O)CO[C@@H](O[C@@H]2CO[C@@H](O)[C@H](OS(=O)(=O)O)[C@H]2OS(=O)(=O)O)[C@@H]1OS(=O)(=O)O	341
CC(C)(Oc1ccc(CCNC(=O)c2ccc(Cl)cc2)cc1)C(=O)O	341
O=C([O-])O.[Na+]	341
O=[N+]([O-])OCC(CO[N+](=O)[O-])O[N+](=O)[O-]	341
CCCCCON=O	340
CCn1cc(C(=O)O)c(=O)c2ccc(-c3ccncc3)cc21	340
C=C1/C(=C\C=C2/CCC[C@@]3(C)[C@H]2CC[C@@H]3[C@H](C)CCCC(C)(C)O)C[C@@H](O)C[C@@H]1O	340
CC(=O)Oc1cc2c(s1)CCN(C(C(=O)C1CC1)c1ccccc1F)C2	340
COC(=O)c1ccccc1O	340
COc1ccc2c(c1)C(=O)N(CCc1ccc(S(=O)(=O)NC(=O)NC3CCCCC3)cc1)C(=O)C2(C)C	340
O=[N+]([O-])[O-].O=[N+]([O-])[O-].O=[N+]([O-])[O-].O=[N+]([O-])[O-].[Bi+3].[Bi+3].[Bi+3].[Bi+3].[Bi+3].[O-2].[OH-].[OH-].[OH-].[OH-].[OH-].[OH-].[OH-].[OH-].[OH-]	340
CCCCCCCN(CC)CCCC(O)c1ccc(NS(C)(=O)=O)cc1	339
OC(c1ccccc1)(c1ccccc1)C12CC[N+](CCOCc3ccccc3)(CC1)CC2	339
COc1cc(CNC(=O)CCCC/C=C/C(C)C)ccc1O	338
CC(C)NCC(O)c1ccc(O)c(O)c1	338
Clc1ccc2c(N3CCN(CCCN4CCN(c5ccnc6cc(Cl)ccc56)CC4)CC3)ccnc2c1	338
C[C@]1(O)CC[C@H]2[C@@H]3CCC4=CC(=O)CC[C@]4(C)[C@H]3CC[C@@]21C	338
Cc1[nH]cnc1CN1CCc2c(c3ccccc3n2C)C1=O	338
NS(=O)(=O)c1cc2c(cc1Cl)NC(C1CC3C=CC1C3)NS2(=O)=O	337
Clc1ccc(COC(Cn2ccnc2)c2ccc(Cl)cc2Cl)c(Cl)c1	337
NC(CO)(CO)CO	337
O.[Al+3].[Al+3].[Mg+2].[O-][Si]([O-])([O-])[O-].[O-][Si]([O-])([O-])[O-]	337
N[C@H](C(=O)O)[C@H](O)c1ccc(O)c(O)c1	336
CC(C)NC(=N)NC(=N)Nc1ccc(Cl)cc1	336
CC(=O)O[C@H]1C[C@@H]2CC[C@@H]3[C@H](CC[C@@]4(C)[C@H]3C[C@H](N3CC[N+](C)(C)CC3)[C@@H]4OC(C)=O)[C@@]2(C)C[C@@H]1N1CC[N+](C)(C)CC1	336
CN[C@@H]1[C@@H](O)[C@@H](O[C@@H]2[C@@H](O)[C@H](O[C@H]3OC(CNCCO)=CC[C@H]3N)[C@@H](N)C[C@H]2NC(=O)[C@@H](O)CCN)OC[C@]1(C)O	336
NCC[C@H](O)C(=O)N[C@@H]1C[C@H](N)[C@@H](O[C@H]2O[C@H](CN)CC[C@H]2N)[C@H](O)[C@H]1O[C@H]1O[C@H](CO)[C@@H](O)[C@H](N)[C@H]1O	336
C[N+](C)([O-])CCC=C1c2ccccc2CCc2ccccc21	335
CC(O)(CS(=O)(=O)c1ccc(F)cc1)C(=O)Nc1ccc(C#N)c(C(F)(F)F)c1	335
COc1cccc2c1C(=O)c1c(O)c3c(c(O)c1C2=O)C[C@@](O)(C(C)=O)C[C@@H]3O[C@H]1C[C@H](N)[C@H](O)[C@H](C)O1	335
CC[C@H](C)[C@@H]1NC(=O)[C@H](Cc2ccc(OC)cc2)NC(=O)CCCSC[C@@H](C(=O)N2CCC[C@H]2C(=O)N[C@@H](CC(C)C)C(=O)NCC(N)=O)NC(=O)[C@H](CC(N)=O)NC(=O)[C@H](CCC(N)=O)NC1=O	335
CCC(=O)O[C@H]1CC[C@H]2[C@@H]3CCC4=CC(=O)CC[C@]4(C)[C@H]3CC[C@]12C	335
Cc1c(N(C)C)c(=O)n(-c2ccccc2)n1C	335
CC1O[C@@]2(CS1)CN1CCC2CC1	334
COc1cc([C@@H]2c3cc4c(cc3[C@@H](O[C@@H]3O[C@@H]5CO[C@@H](c6cccs6)O[C@H]5[C@H](O)[C@H]3O)[C@H]3COC(=O)[C@H]23)OCO4)cc(OC)c1O	334
O=C(O)CN(CCN(CC(=O)O)CC(=O)O)CC(=O)O	334
CC[C@@H]1C(=O)OC[C@@H]1Cc1cncn1C	334
OCCN1C[C@H](O)[C@@H](O)[C@H](O)[C@H]1CO	333
O=C1C(CCS(=O)c2ccccc2)C(=O)N(c2ccccc2)N1c1ccccc1	333
C[C@@H]1CC(=O)NN=C1c1ccc(NN=C(C#N)C#N)cc1	333
C1COC(NC(C2CC2)C2CC2)=N1	333
COc1c(-c2ccc3cc(NS(C)(=O)=O)ccc3c2)cc(-n2ccc(=O)[nH]c2=O)cc1C(C)(C)C	333
CN(C)C(=N)NC(=N)N	333
COC(=O)c1ccc2c(c1)NC(=O)/C2=C(\Nc1ccc(N(C)C(=O)CN2CCN(C)CC2)cc1)c1ccccc1	332
O=C(OCCN1CCOCC1)c1cccnc1Nc1cccc(C(F)(F)F)c1	332
Oc1ccc(C(O)CNCCCCCCNCC(O)c2ccc(O)c(O)c2)cc1O	332
CCCCN(CCCC)CCC(O)c1cc2c(Cl)cc(Cl)cc2c2cc(C(F)(F)F)ccc12	332
O.O=S(=O)([O-])[O-].O=S(=O)([O-])[O-].[Al+3].[Al+3].[Al+3].[Al+3].[Al+3].[Mg+2].[Mg+2].[Mg+2].[Mg+2].[Mg+2].[Mg+2].[Mg+2].[Mg+2].[Mg+2].[Mg+2].[OH-].[OH-].[OH-].[OH-].[OH-].[OH-].[OH-].[OH-].[OH-].[OH-].[OH-].[OH-].[OH-].[OH-].[OH-].[OH-].[OH-].[OH-].[OH-].[OH-].[OH-].[OH-].[OH-].[OH-].[OH-].[OH-].[OH-].[OH-].[OH-].[OH-].[OH-]	331
COc1cc2ncnc(Nc3ccc(F)c(Cl)c3)c2cc1OCCCN1CCOCC1	331
CC(C)(C)NCC(O)c1cc(Cl)c(N)c(Cl)c1	331
O=C(NCC1CCCCN1)c1cc(OCC(F)(F)F)ccc1OCC(F)(F)F	331
Cc1cncc(CN2CCC(=C3c4ccc(Cl)cc4CCc4cccnc43)CC2)c1	331
N#CC[C@H](C1CCCC1)n1cc(-c2ncnc3[nH]ccc23)cn1	330
[Mg+2].[O-2].[O-2].[O-2].[Si+4]	330
O=C([O-])CC(O)(CC(=O)[O-])C(=O)[O-].[Na+].[Na+].[Na+]	330
CC/C=C\C/C=C\C/C=C\C/C=C\C/C=C\CCCC(=O)O	330
COc1ccc(Cc2nccc3cc(OC)c(OC)cc23)cc1OC	329
Nc1ccn([C@H]2CC[C@@H](CO)O2)c(=O)n1	329
Cc1c(-c2ccc(O)cc2)n(Cc2ccc(OCCN3CCCCCC3)cc2)c2ccc(O)cc12	329
O=C1c2cccc3c2[C@H](CCC3)CN1[C@@H]1CN2CCC1CC2	329
NC(=O)C[S@@](=O)C(c1ccccc1)c1ccccc1	329
Cc1cc2c(cc1CC(=O)c1sccc1S(=O)(=O)Nc1onc(C)c1Cl)OCO2	328
CC[C@H](NC(C)C)[C@H](O)c1ccc(O)c2[nH]c(=O)ccc12	328
COc1cc([C@@H]2c3cc4c(cc3[C@@H](O[C@@H]3O[C@@H]5CO[C@@H](C)O[C@H]5[C@H](O)[C@H]3O)[C@H]3COC(=O)[C@H]23)OCO4)cc(OC)c1O	328
OCC(O)COc1ccc(Cl)cc1	328
C#C[C@]1(O)CC[C@H]2[C@@H]3CCC4=CC(=O)CC[C@@H]4[C@H]3CC[C@@]21CC	328
NC[C@H]1O[C@H](O[C@@H]2[C@@H](N)C[C@@H](N)[C@H](O)[C@H]2O[C@@H]2O[C@H](CO)[C@@H](O)[C@H]2O)[C@H](N)[C@@H](O)[C@@H]1O	328
NCCC(O)(P(=O)(O)O)P(=O)(O)O	327
CCCCCCCCCCNCCN[C@@]1(C)C[C@H](O[C@H]2[C@H](Oc3c4cc5cc3Oc3ccc(cc3Cl)[C@@H](O)[C@@H](NC(=O)[C@@H](CC(C)C)NC)C(=O)N[C@@H](CC(N)=O)C(=O)N[C@H]5C(=O)N[C@H]3C(=O)N[C@H](C(=O)N[C@H](C(=O)O)c5cc(O)c(CNCP(=O)(O)O)c(O)c5-c5cc3ccc5O)[C@H](O)c3ccc(c(Cl)c3)O4)O[C@H](CO)[C@@H](O)[C@@H]2O)O[C@@H](C)[C@H]1O	327
CCN(C)C(=O)Oc1cccc([C@H](C)N(C)C)c1	327
CN(C)CCc1c[nH]c2ccc(Cn3cncn3)cc12	327
CC(=O)c1ccc(S(=O)(=O)NC(=O)NC2CCCCC2)cc1	327
Cc1ncc([N+](=O)[O-])n1CCO	327
CCN(CC)CCCC(C)Nc1c2ccc(Cl)cc2nc2ccc(OC)cc12	326
CC(CCc1ccccc1)NC(C)C(O)c1ccc(O)cc1	326
Cc1ccc(C(=O)Nc2ccc(CN3CCN(C)CC3)c(C(F)(F)F)c2)cc1C#Cc1cnc2cccnn12	326
CC(=O)NC[C@H]1CN(c2ccc(N3CCOCC3)c(F)c2)C(=O)O1	326
C=C(c1ccc(C(=O)O)cc1)c1cc2c(cc1C)C(C)(C)CCC2(C)C	326
CN/C(=C\[N+](=O)[O-])NCCSCc1ccc(CN(C)C)o1	325
CC(C)(N)C(=O)N[C@H](Cc1c[nH]c2ccccc12)C(=O)N[C@H](Cc1c[nH]c2ccccc12)NC=O	325
CC(C)(C)NC[C@H](O)c1ccc(O)c(CO)c1	325
C=C(C)[C@@H]1CCC(C)=C[C@H]1c1c(O)cc(CCCCC)cc1O	325
CCCCCCC(=O)Oc1ccc2c(c1)CC[C@@H]1[C@@H]2CC[C@]2(C)[C@@H](OC(=O)CCCCCC)CC[C@@H]12	325
CN(Cc1cnc2nc(N)nc(N)c2n1)c1ccc(C(=O)N[C@@H](CCC(=O)O)C(=O)O)cc1	325
C[N+](C)(C)CCCCCCCCCC[N+](C)(C)C	325
O=C(C1CCCCC1)N1CC(=O)N2CCc3ccccc3C2C1	325
C[C@H](NCCc1ccc(O)cc1)[C@H](O)c1ccc(O)cc1	324
CCc1cc2c(s1)N(C)C(=O)CN=C2c1ccccc1Cl	324
CC(=O)O[C@H]1C[C@@H]2CC[C@@H]3[C@H](CC[C@@]4(C)[C@H]3C[C@H]([N+]3(C)CCCCC3)[C@@H]4OC(C)=O)[C@@]2(C)C[C@@H]1N1CCCCC1	323
N=C(N)NC(=N)NCCc1ccccc1	323
CNS(=O)(=O)CCc1ccc2[nH]cc(C3CCN(C)CC3)c2c1	323
O=C1OC(OC(=O)c2cccnc2Nc2cccc(C(F)(F)F)c2)c2ccccc21	322
CC1CC(OC(=O)C(O)c2ccccc2)CC(C)(C)C1	322
O=NO	322
C[C@@H](/C=C/[C@@H](C)[C@H]1CC[C@H]2/C(=C/C=C3C[C@@H](O)C[C@H](O)C3)CCC[C@@]21C)C(C)(C)O	321
C/N=C(\NC)NCc1ccccc1	321
O=C(OCCN1CCN(c2cccc(C(F)(F)F)c2)CC1)c1ccccc1Nc1ccnc2cc(C(F)(F)F)ccc12	321
COC(=O)[C@H]1[C@H]2C[C@@H]3c4[nH]c5ccccc5c4CCN3C[C@H]2C[C@@H](OC(=O)c2cc(OC)c(OC)c(OC)c2)[C@@H]1OC	321
CCc1c2c(nc3ccc(OC(=O)N4CCC(N5CCCCC5)CC4)cc13)-c1cc3c(c(=O)n1C2)COC(=O)[C@]3(O)CC	321
CC(=O)O[C@]1(C(C)=O)CC[C@H]2[C@@H]3C=C(C)C4=CC(=O)CC[C@]4(C)[C@H]3CC[C@@]21C	321
CC=C(C(=CC)c1ccc(O)cc1)c1ccc(O)cc1	321
NCCc1ccc(O)c(O)c1	320
NC(N)=NCCN1CCCCCCC1	319
O=P(O)(O)C(O)(Cc1cccnc1)P(=O)(O)O	319
C[C@]12CC[C@@H]3c4ccc(O)cc4CC[C@H]3[C@@H]1C[C@@H](O)[C@@H]2O	319
CN[C@@H]1CCc2[nH]c3ccc(C(N)=O)cc3c2C1	319
Cn1c(=O)c2c(ncn2CC(O)CO)n(C)c1=O	319
CCCC[C@H](C)C[C@H](O)/C=C/[C@H]1[C@H](O)CC(=O)[C@@H]1CCCC/C=C/C(=O)O	319
CC(=O)[C@@]1(O)CC[C@H]2[C@@H]3CCC4=CC(=O)CCC4=C3[C@@H](c3ccc(N(C)C)cc3)C[C@@]21C	318
C[C@H]1O[C@H](O[C@@H]2[C@@H](CO)O[C@H](O[C@H]([C@H](O)CO)[C@H](O)[C@@H](O)C=O)[C@H](O)[C@H]2O)[C@H](O)[C@@H](O)[C@@H]1N[C@H]1C=C(CO)[C@@H](O)[C@H](O)[C@H]1O	318
COc1cc(Br)c(C[N+]2(CCOCCC3CCC4CC3C4(C)C)CCOCC2)cc1OC	318
NCCCC[C@@H]1NC(=O)[C@@H](Cc2c[nH]c3ccccc23)NC(=O)[C@H](c2ccccc2)NC(=O)[C@@H]2C[C@@H](OC(=O)NCCN)CN2C(=O)[C@H](Cc2ccccc2)NC(=O)[C@H](Cc2ccc(OCc3ccccc3)cc2)NC1=O	318
CC[C@@H](C)[C@H]1O[C@]2(CC[C@@H]1C)C[C@@H]1C[C@@H](C/C=C(\C)[C@@H](O[C@H]3C[C@H](OC)[C@@H](O[C@H]4C[C@H](OC)[C@@H](O)[C@H](C)O4)[C@H](C)O3)[C@@H](C)/C=C/C=C3\CO[C@@H]4[C@H](O)C(C)=C[C@@H](C(=O)O1)[C@]34O)O2.CO[C@H]1C[C@H](O[C@H]2[C@H](C)O[C@@H](O[C@@H]3/C(C)=C/C[C@@H]4C[C@@H](C[C@]5(CC[C@H](C)[C@@H](C(C)C)O5)O4)OC(=O)[C@@H]4C=C(C)[C@@H](O)[C@H]5OC/C(=C\C=C\[C@@H]3C)[C@@]45O)C[C@@H]2OC)O[C@@H](C)[…	318
C#C[C@]1(O)CC[C@H]2[C@@H]3CCc4cc(OC5CCCC5)ccc4[C@H]3CC[C@@]21C	317
COc1cc2c(cc1Cc1cccc(Cl)c1F)c(=O)c(C(=O)O)cn2[C@H](CO)C(C)C	317
N[C@@H](Cc1cc(I)c(Oc2cc(I)c(O)c(I)c2)c(I)c1)C(=O)O	317
C#C[C@]1(O)CC[C@H]2[C@@H]3CCC4=CC(=O)CC[C@@H]4[C@H]3C(=C)C[C@@]21CC	317
CS(=O)(=O)OCCCCOS(C)(=O)=O	317
NCCCC[C@H](NC(=O)[C@@H]1CCCN1C(=O)[C@@H]1CSSC[C@H](NC(=O)CNC(=O)CNC(=O)CN)C(=O)N[C@@H](Cc2ccc(O)cc2)C(=O)N[C@@H](Cc2ccccc2)C(=O)N[C@@H](CCC(N)=O)C(=O)N[C@@H](CC(N)=O)C(=O)N1)C(=O)NCC(N)=O	317
CN(C)C(=O)Oc1cccc([N+](C)(C)C)c1	317
NC(N)=Nc1nc(CSCCC(N)=NS(N)(=O)=O)cs1	316
CNC(=O)c1cc(Oc2ccc(NC(=O)Nc3ccc(Cl)c(C(F)(F)F)c3)c(F)c2)ccn1	316
CC(Cc1ccc(O)cc1)NCC(O)c1cc(O)cc(O)c1	316
CCC(C)CC(C)CCCCCCCCC(=O)N[C@H]1C[C@@H](O)[C@@H](NCCN)NC(=O)[C@@H]2[C@@H](O)CCN2C(=O)[C@H]([C@H](O)CCN)NC(=O)[C@H]([C@H](O)[C@@H](O)c2ccc(O)cc2)NC(=O)[C@@H]2C[C@@H](O)CN2C(=O)[C@H]([C@@H](C)O)NC1=O	316
COc1cc(N2CCC(N3CCN(C)CC3)CC2)ccc1Nc1ncc(Cl)c(Nc2ccccc2P(C)(C)=O)n1	316
CS(=O)(=O)c1ccc(C(=O)Nc2ccc(Cl)c(-c3ccccn3)c2)c(Cl)c1	315
CN(C)CCc1c[nH]c2ccc(C[C@H]3COC(=O)N3)cc12	314
O=C(O[C@@H]1C[C@@H]2CC[C@H](C1)[N+]21CCCC1)C(O)(c1ccccc1)c1ccccc1	314
CNC(=O)c1ccccc1Sc1ccc2c(/C=C/c3ccccn3)n[nH]c2c1	314
CN(C)C(=O)Oc1cc(OC(=O)N(C)C)cc(C(O)CNC(C)(C)C)c1	313
CC(=O)[C@]1(O)Cc2c(O)c3c(c(O)c2[C@@H](O[C@H]2C[C@H](N)[C@H](O)[C@H](C)O2)C1)C(=O)c1ccccc1C3=O	313
C[C@]12CC[C@@H]3c4ccc(OC(=O)c5ccccc5)cc4CC[C@H]3[C@@H]1CC[C@@H]2O	313
O=C(CCCCCCC(=O)Nc1ccccc1)NO	313
CC(Cc1ccc2c(c1)OCO2)NCC(O)c1ccc(O)c(O)c1	313
COc1cccc(N2CCN(C3=Nc4c(F)cccc4[C@H](CC(=O)O)N3c3cc(C(F)(F)F)ccc3OC)CC2)c1	313
CN(CCCCCCCCCCN(C)C(=O)Oc1cccc([N+](C)(C)C)c1)C(=O)Oc1cccc([N+](C)(C)C)c1	312
CC(O)(P(=O)(O)O)P(=O)(O)O	312
CNC(C)CCC=C(C)C	311
C/C=C1\NC(=O)[C@H]2CSSCC/C=C/[C@H](CC(=O)N[C@H](C(C)C)C(=O)N2)OC(=O)[C@H](C(C)C)NC1=O	311
CN(C)Cc1nnc2n1-c1ccc(Cl)cc1C(c1ccccc1)=NC2	310
FC(F)(F)C(F)(F)C(F)(F)F	310
COc1cc2c(cc1OC)[C@@H](Cc1cc(OC)c(OC)c(OC)c1)[N+](C)(CCCOC(=O)CC/C=C/CCC(=O)OCCC[N+]1(C)CCc3cc(OC)c(OC)cc3[C@H]1Cc1cc(OC)c(OC)c(OC)c1)CC2	310
O=P(O)(O)C(O)(Cn1ccnc1)P(=O)(O)O	310
C#C[C@]1(O)CC[C@H]2[C@@H]3CCC4=CCCC[C@@H]4[C@H]3C(=C)C[C@@]21CC	309
CNC(C)C1CCC(N)C(OC2C(N)CC(N)C(OC3OCC(C)(O)C(NC)C3O)C2O)O1	309
NC(N)=NCC1COC2(CCCCC2)O1	308
Nc1cc(-c2ccncc2)c[nH]c1=O	308
CCCC(CCC)C(=O)OC1CC2CCC(C1)[N+]2(C)C.[Br-]	308
NCCc1c[nH]cn1	307
Cc1cc(C(C)(C)C)c(O)c(C)c1CC1=NCCN1	306
O=C(c1ccc(F)c(F)c1Nc1ccc(I)cc1F)N1CC(O)([C@@H]2CCCCN2)C1	306
CC1=C(C(=O)O)N2C(=O)[C@@H](NC(=O)[C@H](N)c3ccccc3)[C@H]2SC1	306
O=S(=O)(O)Oc1ccc(C(c2ccc(OS(=O)(=O)O)cc2)c2ccccn2)cc1	306
N=C(N)NCCC[C@H](NC(=O)[C@@H]1CCCN1C(=O)[C@@H]1CSSCCC(=O)N[C@@H](Cc2ccc(O)cc2)C(=O)N[C@@H](Cc2ccccc2)C(=O)N[C@@H](CCC(N)=O)C(=O)N[C@@H](CC(N)=O)C(=O)N1)C(=O)NCC(N)=O	306
CC(CN(C)C)CN1c2ccccc2Sc2ccccc21	306
CC1=NN(c2ccc(C)c(C)c2)C(=O)/C1=N\Nc1cccc(-c2cccc(C(=O)O)c2)c1O	305
CC[N+](C)(CC)CCOC(=O)C1c2ccccc2Oc2ccccc21	305
CC[C@H]1[C@@H](C(=O)N[C@]2(C(=O)NS(=O)(=O)C3(C)CC3)C[C@H]2C(F)F)N2C[C@@H]1Oc1nc3cc(OC)ccc3nc1C(F)(F)CCCC[C@@H]1C[C@H]1OC(=O)N[C@@H](C(C)(C)C)C2=O	305
C#CC1(O)CCC2C3CCC4=CC(=O)CCC4C3CCC21CC	305
COC(=O)N[C@H](C(=O)N1CCC[C@H]1c1ncc(-c2ccc(-c3ccc(-c4cnc([C@@H]5CCCN5C(=O)[C@@H](NC(=O)OC)C(C)C)[nH]4)cc3)cc2)[nH]1)C(C)C	305
COC[C@H]1C[C@@H](c2ncc(-c3ccc4c(c3)COc3cc5c(ccc6nc([C@@H]7CC[C@H](C)N7C(=O)[C@@H](N=C(O)OC)C(C)C)[nH]c65)cc3-4)[nH]2)N(C(=O)[C@H](N=C(O)OC)c2ccccc2)C1	304
OC(CCN1CCCCC1)(c1ccccc1)C1CC2C=CC1C2	304
CC(C)N=c1cc2n(-c3ccc(Cl)cc3)c3ccccc3nc-2cc1Nc1ccc(Cl)cc1	304
O=C([O-])CN(CCN(CC(=O)[O-])CC(=O)[O-])CCN(CC(=O)O)C(COCc1ccccc1)C(=O)O.[Gd+3]	304
COC(=O)[C@H](c1ccccc1)[C@H]1CCCCN1	303
CNCCc1ccccn1	303
Cc1c(C(=O)NN2CCCCC2)nn(-c2ccc(Cl)cc2Cl)c1-c1ccc(Cl)cc1	303
CN1[C@H]2CC[C@@H]1C[C@H](OC(=O)C(CO)c1ccccc1)C2	303
OCCOc1ccc(/C(=C(/CCCl)c2ccccc2)c2ccccc2)cc1	303
C[C@]1(COc2ccc(N3CCC(Oc4ccc(OC(F)(F)F)cc4)CC3)cc2)Cn2cc([N+](=O)[O-])nc2O1	303
CC(C)(O)c1ccccc1CC[C@@H](SCC1(CC(=O)O)CC1)c1cccc(/C=C/c2ccc3ccc(Cl)cc3n2)c1	302
CCC[C@@H]1C[C@@H](C(=O)NC(C(C)Cl)[C@H]2O[C@H](SC)[C@H](O)[C@@H](O)[C@H]2O)N(C)C1	302
O=C([O-])C(O)[C@H](O)[C@@H](O)[C@H](O)[C@H](O)CO.O=C([O-])C(O)[C@H](O)[C@@H](O)[C@H](O)[C@H](O)CO.[Ca+2]	302
CCOP(=O)(OCC)SCC[N+](C)(C)C	302
CC(C)(C)NCC(O)c1ccc(O)c(CO)n1	301
C[N+]1(C)[C@H]2C[C@H](OC(=O)[C@H](CO)c3ccccc3)C[C@@H]1[C@H]1O[C@@H]21	301
CNC(=O)Oc1ccc2c(c1)[C@]1(C)CCN(C)[C@@H]1N2C	301
CC1=C(C(=O)OC(C)C)C(c2cccc([N+](=O)[O-])c2)C(C(=O)OC2CN(C(c3ccccc3)c3ccccc3)C2)=C(N)N1	301
Oc1ccc(CCCCNC[C@H](O)c2ccc(O)c(O)c2)cc1	300
COc1ccc(CN(C(=O)[C@@H](N)Cc2c(C)cc(C(N)=O)cc2C)[C@@H](C)c2nc(-c3ccccc3)c[nH]2)cc1C(=O)O	300
CCCSc1ccc2nc(NC(=O)OC)[nH]c2c1	300
C/C=C1\[C@H]2C=C(C)C[C@]1(N)c1ccc(=O)[nH]c1C2	300
C[N+]1(C)CCC(OC(=O)C(O)(c2ccccc2)C2CCCC2)C1	300
O=P([O-])([O-])[O-].O=P([O-])([O-])[O-].[Ca+2].[Ca+2].[Ca+2]	300
CN(C)CC[C@@H](c1ccc(Cl)cc1)c1ccccn1.O=C(O)/C=C\C(=O)O	300
O.O.O=P([O-])([O-])CP(=O)([O-])[O-].[98Tc+4]	300
C[C@@H](O)[C@@H]1NC(=O)[C@H](CCCCN)NC(=O)[C@@H](Cc2c[nH]c3ccccc23)NC(=O)[C@H](Cc2ccccc2)NC(=O)[C@@H](NC(=O)[C@H](N)Cc2ccccc2)CSSC[C@@H](C(=O)N[C@H](CO)[C@@H](C)O)NC1=O	299
NN=c1[nH][nH]c(=NN)c2ccccc12	299
COC(=O)C[C@](O)(CCCC(C)(C)O)C(=O)O[C@@H]1C(OC)=C[C@]23CCCN2CCc2cc4c(cc2[C@H]13)OCO4	299
CN(C)C(=O)Oc1ccc[n+](C)c1	299
Cc1c(-c2ccccc2)oc2c(C(=O)OCCN3CCCCC3)cccc2c1=O	299
Clc1ccc(COC(Cn2ccnc2)c2ccc(Cl)cc2Cl)cc1	299
CCCCC[C@H](O)/C=C/[C@H]1[C@H](O)CC(=O)[C@@H]1CCCCCCC(=O)O	299
O=C(Nc1nc(-c2cc(Cl)cs2)c(N2CCN(C3CCCCC3)CC2)s1)c1cnc(N2CCC(C(=O)O)CC2)c(Cl)c1	299
O=C(O[Ca]OC(=O)[C@H](O)[C@@H](O)[C@H](O[C@@H]1O[C@H](CO)[C@H](O)[C@@H](O)[C@H]1O)[C@H](O)CO)[C@H](O)[C@@H](O)[C@H](O)[C@H](O)CO	299
c1ccc2c(c1)Sc1ccccc1N2CC1CN2CCC1CC2	298
O=P(O)(O)C(Sc1ccc(Cl)cc1)P(=O)(O)O	298
C[C@H](N)[C@H](O)c1ccccc1	297
NC(CO)(CO)CO.O=C(O[Al](O)O)[C@H](O)[C@@H](O)[C@H](O)[C@H](O)CO	297
COc1cc([C@@H]2c3cc4c(cc3[C@H](O)[C@H]3COC(=O)[C@H]23)OCO4)cc(OC)c1OC	297
C[C@]12C/C(=C/O)C(=O)C[C@@H]1CC[C@@H]1[C@@H]2CC[C@@]2(C)[C@H]1CC[C@]2(C)O	297
C[C@H](NCc1ccc(OCc2cccc(F)c2)cc1)C(N)=O	296
C[C@H](N)[C@H](O)c1cccc(O)c1	296
NC12CC3CC(CC(C3)C1)C2	296
CC(O)C(=O)[O-].CC(O)C(=O)[O-].[Ca+2]	296
C1CCC(C(CC2CCCCN2)C2CCCCC2)CC1	296
CCC(COC(=O)c1cc(OC)c(OC)c(OC)c1)(c1ccccc1)N(C)C	296
COC(=O)C1=C(C)NC(C)=C(C(=O)OCC(C)=O)C1c1ccccc1[N+](=O)[O-]	296
CCCCN1C[C@H](O)[C@@H](O)[C@H](O)[C@H]1CO	295
Cc1c(OCC(F)(F)F)ccnc1C[S@@](=O)c1nc2ccccc2[nH]1	295
CCS(=O)(=O)N1CC(CC#N)(n2cc(-c3ncnc4[nH]ccc34)cn2)C1	295
COc1ccc(NC(=O)c2ccc(C(=N)N(C)C)cc2)c(C(=O)Nc2ccc(Cl)cn2)c1	295
OC(CCN1CCCC1)(c1ccccc1)C1CCCCC1	295
CO[C@H]1C[C@H](O[C@@H]2[C@@H](C)C(=O)O[C@H](C)[C@H](C)[C@H](OC(C)=O)[C@@H](C)C(=O)[C@]3(CO3)C[C@H](C)[C@H](O[C@@H]3O[C@H](C)C[C@H](N(C)C)[C@H]3OC(C)=O)[C@H]2C)O[C@@H](C)[C@@H]1OC(C)=O	295
CC(C)C[C@H]1C(=O)N2CCC[C@H]2[C@]2(O)O[C@](NC(=O)[C@@H]3C[C@@H]4c5cccc6[nH]cc(c56)C[C@H]4N(C)C3)(C(C)C)C(=O)N12	295
CCC[C@@H]1CC(=O)N([C@@H](CC)C(N)=O)C1	295
CN[C@@H](C)[C@H](O)c1ccccc1	294
CN(C)CCOC(=O)C(c1ccccc1)C1(O)CCCC1	294
CC[N+](CC)(CCNC(=O)C(=O)NCC[N+](CC)(CC)Cc1ccccc1Cl)Cc1ccccc1Cl	294
COC1=CC(=O)C[C@@H](C)[C@]12Oc1c(Cl)c(OC)cc(OC)c1C2=O	293
c1ccc2c(c1)CCCC2C1=NCCN1	293
CC(C)Cn1cnc2c(N)nc3ccccc3c21	293
C[C@@H]([C@H](O)c1ccccc1)N(C)C	293
CCOc1ccccc1O[C@H](c1ccccc1)[C@H]1CNCCO1	293
NC(=O)c1cnccn1	292
CC(=O)OCC[N+](C)(C)C	292
CC[C@]1(O)C[C@H]2CN(CCc3c([nH]c4ccccc34)[C@@](C(=O)OC)(c3cc4c(cc3OC)N(C)[C@H]3[C@@](O)(C(N)=O)[C@H](O)[C@]5(CC)C=CCN6CC[C@]43[C@@H]65)C2)C1	292
CC[C@H]1OC(=O)[C@H](C)[C@@H](O[C@H]2C[C@@](C)(OC)[C@@H](O)[C@H](C)O2)[C@H](C)[C@@H](O[C@@H]2O[C@H](C)C[C@H](N(C)C)[C@H]2O)[C@](C)(O)C[C@@H](C)C(=NOCOCCOC)[C@H](C)[C@@H](O)[C@]1(C)O	292
Clc1ccc(C(Cn2ccnc2)OCc2ccsc2Cl)c(Cl)c1	292
CCN(C)[C@@H](C)[C@H](O)c1ccccc1	292
CN1[C@H]2CC[C@@H]1C[C@H](OC(=O)[C@H](CO)c1ccccc1)C2	292
CC(=O)CCC(=O)[O-].CC(=O)CCC(=O)[O-].[Ca+2]	291
COc1c(OCCCN2CCOCC2)ccc2c1N=C(NC(=O)c1cnc(N)nc1)N1CCN=C21	291
COc1cc2c(cc1OC)[C@H]1C[C@@H](OC(=O)[C@@H](N)C(C)C)[C@H](CC(C)C)CN1CC2	291
CC(C)C(=O)Nc1ccc([N+](=O)[O-])c(C(F)(F)F)c1	291
C=C(C)[C@@H]1CCC(C)=C[C@H]1c1c(O)cc(CCCCC)cc1O.CCCCCc1cc(O)c2c(c1)OC(C)(C)[C@@H]1CCC(C)=C[C@@H]21	291
COC(=O)N[C@H](C(=O)N1CCC[C@H]1c1nc(-c2ccc3c(c2)O[C@@H](c2ccccc2)n2c-3cc3cc(-c4c[nH]c([C@@H]5CCCN5C(=O)[C@@H](NC(=O)OC)C(C)C)n4)ccc32)c[nH]1)C(C)C	290
C=C1CC[C@H](O)C/C1=C/C=C1\CCC[C@@]2(C)[C@H]1CC[C@@H]2[C@H](C)/C=C/[C@H](C)C(C)C	290
CCC(NC(C)C)C(O)c1ccc(O)c(O)c1	290
CNC[C@H](O)c1cccc(O)c1	290
c1ccc2c(CC3=NCCN3)cccc2c1	290
Nc1nc(=O)c2nc(CNc3ccc(C(=O)N[C@@H](CCC(=O)O)C(=O)O)cc3)cnc2[nH]1	290
Clc1ccc(C(Cn2ccnc2)OCc2csc3c(Cl)cccc23)c(Cl)c1	290
OCC(CO)N[C@H]1C[C@](O)(CO)[C@@H](O)[C@H](O)[C@H]1O	290
C=C[C@]1(C)C[C@@H](OC(=O)CS[C@H]2C[C@@H]3CC[C@H](C2)N3C)[C@]2(C)[C@H](C)CC[C@]3(CCC(=O)[C@H]32)[C@@H](C)[C@@H]1O	289
C[C@]12Cc3c[nH]nc3C[C@@H]1CC[C@@H]1[C@@H]2CC[C@@]2(C)[C@H]1CC[C@]2(C)O	289
CC(=O)[O-].CC(=O)[O-].[Ca+2]	289
CCN(CC)CCOC(=O)C1(C2CCCCC2)CCCCC1	289
C=CC[C@]1(O)CC[C@H]2[C@@H]3CCC4=CCCC[C@@H]4[C@H]3CC[C@@]21C	289
CCCCC(C)(O)C/C=C/[C@H]1[C@H](O)CC(=O)[C@@H]1CCCCCCC(=O)OC	289
C/C(=C\c1csc(C)n1)[C@@H]1C[C@@H]2O[C@]2(C)CCC[C@H](C)[C@H](O)[C@@H](C)C(=O)C(C)(C)[C@@H](O)CC(=O)N1	288
OC(CCN1CCCCC1)(c1ccccc1)C1CCCCC1	288
O=C([O-])[O-].[Mg+2]	288
CCOC(=O)Nc1ccc2c(c1)N(C(=O)CCN1CCOCC1)c1ccccc1S2	287
CCOC(=O)N[C@@H]1CC[C@@H]2[C@@H](C1)C[C@H]1C(=O)O[C@H](C)[C@H]1[C@H]2/C=C/c1ccc(-c2cccc(F)c2)cn1	287
Nc1c(Br)cc(Br)cc1CN[C@H]1CC[C@H](O)CC1	287
CN1[C@H]2CC[C@@H]1C[C@H](OC(=O)C(O)c1ccccc1)C2	287
CN(C)[C@@H]1C(O)=C(C(N)=O)C(=O)[C@@]2(O)C(O)=C3C(=O)c4c(O)ccc(Cl)c4[C@@H](O)[C@H]3C[C@@H]12	286
C=C[C@@H]1C[C@]1(N=C(O)[C@@H]1C[C@@H]2CN1C(=O)[C@H](C(C)(C)C)N=C(O)O[C@@H]1C[C@H]1CCCCCc1nc3ccc(OC)cc3nc1O2)C(O)=NS(=O)(=O)C1CC1	286
CN(C)[C@@H]1C(O)=C(C(N)=O)C(=O)[C@@]2(O)C(O)=C3C(=O)c4c(O)cccc4[C@@](C)(O)[C@H]3[C@H](O)[C@@H]12	286
CC(C)OC(=O)CCC/C=C\C[C@H]1[C@@H](O)C[C@@H](O)[C@@H]1/C=C/C(F)(F)COc1ccccc1	285
CC1(C)C(C=C(Cl)Cl)C1C(=O)OCc1cccc(Oc2ccccc2)c1	285
O=C([O-])[C@H](O)[C@@H](O)[C@H](O)[C@H](O)CO.O=C([O-])[C@H](O)[C@@H](O)[C@H](O)[C@H](O)CO.[Ca+2]	285
C#C[C@]1(O)CC[C@H]2[C@@H]3CCC4=CC(=NO)CC[C@@H]4[C@H]3CC[C@@]21CC	285
O=C1CC[C@@]2(O)[C@H]3Cc4ccc(O)c5c4[C@@]2(CCN3CC2CC2)[C@H]1O5	284
Cc1nccn1CCC(C(N)=O)(c1ccccc1)c1ccccc1	284
C=C1C[C@@H]2[C@H](CC[C@]3(C)C(=O)CC[C@@H]23)[C@@]2(C)C=CC(=O)C=C12	284
COc1cc(NS(C)(=O)=O)ccc1Nc1c2ccccc2nc2ccccc12	284
O=C(O)c1ccccc1	284
CCN1CCN(c2cc(-c3ccc(F)cc3)c3c(n2)CCCCCC3)CC1	283
CC(C)C[C@H](NC(=O)[C@@H](Cc1c[nH]c2ccccc12)NC(=O)[C@H](Cc1ccc(O)cc1)NC(=O)[C@H](CO)NC(=O)[C@H](Cc1c[nH]c2ccccc12)NC(=O)[C@H](Cc1c[nH]cn1)NC(=O)[C@@H]1CCC(=O)N1)C(=O)N[C@@H](CCCNC(=N)N)C(=O)N1CCC[C@H]1C(=O)NCC(N)=O	283
CCN[C@H]1CN(CCCOC)S(=O)(=O)c2sc(S(N)(=O)=O)cc21	283
O=C(O)[C@H](CC(=O)N1C[C@H]2CCCC[C@H]2C1)Cc1ccccc1	283
C[C@]12CC[C@@H]3c4ccc(OC(=O)N(CCCl)CCCl)cc4CC[C@H]3[C@@H]1CC[C@@H]2O	283
CC[N+](C)(C)c1cccc(O)c1	283
CCN(CCO)CCCC(C)Nc1ccnc2cc(Cl)ccc12	283
CC[C@]12C=CCN3CC[C@@]4(c5cc([C@@]6(C(=O)OC)C[C@@H]7C[C@@H](C(C)(F)F)CN(Cc8c6[nH]c6ccccc86)C7)c(OC)cc5N(C)[C@H]4[C@@](O)(C(=O)OC)[C@@H]1OC(C)=O)[C@@H]32	282
COc1ccc(OC)c(C(O)C(C)N)c1	282
CN1CCN(CC(=O)N2c3ccccc3C(=O)Nc3cccnc32)CC1	282
CCOC(=O)C(C)(C)Oc1ccc(Cl)cc1	282
O=C(CCCc1ccccc1)OCC(COC(=O)CCCc1ccccc1)OC(=O)CCCc1ccccc1	281
[Ca+2].[Cl-].[Cl-]	281
CCN1CCN(Cc2ccc(Nc3ncc(F)c(-c4cc(F)c5nc(C)n(C(C)C)c5c4)n3)nc2)CC1	281
COc1cc2nccc(Oc3ccc(NC(=O)C4(C(=O)Nc5ccc(F)cc5)CC4)cc3)c2cc1OC	281
C[C@H](CCC(=O)O)[C@H]1CC[C@H]2[C@H]3[C@H](CC[C@@]21C)[C@@]1(C)CC[C@@H](O)C[C@H]1C[C@H]3O	281
CC(C)OC(=O)C(C)(C)Oc1ccc(C(=O)c2ccc(Cl)cc2)cc1	281
CC[N+](C)(CC)CCOC(=O)C(O)(c1ccccc1)C1CCCCC1	280
C[N+](C)(C)CCOC(=O)CCC(=O)OCC[N+](C)(C)C	280
N[C@H]1C(O)O[C@H](CO)[C@@H](O)[C@@H]1O	279
O=C(NCc1c(F)cc(F)cc1F)c1cn2c(c(O)c1=O)C(=O)N1[C@H]3CC[C@H](C3)O[C@@H]1C2	279
CCC1(C)OC(=O)N(C)C1=O	279
CCN(CC)C(=S)SSC(=S)N(CC)CC	279
CCN(CC)C(C)CN1c2ccccc2Sc2ccccc21	279
CCC(C)(C)c1ccc(CC(C)CN2C[C@H](C)O[C@H](C)C2)cc1	279
Clc1ccc(CCC(Cn2ccnc2)Sc2c(Cl)cccc2Cl)cc1	279
O=C([O-])CC(O)(CC(=O)[O-])C(=O)[O-].O=C([O-])CC(O)(CC(=O)[O-])C(=O)[O-].[Ca+2].[Ca+2].[Ca+2]	279
C[C@@H]1CC[C@H]2[C@@H](C)[C@H](OC(=O)CCC(=O)O)O[C@@H]3O[C@@]4(C)CC[C@@H]1[C@@]23OO4	279
CCc1ccc(C(=O)C(C)CN2CCCCC2)cc1	279
CCN(Cc1ccncc1)C(=O)C(CO)c1ccccc1	279
CC(C)[C@@H]1CC[C@@H](C)C[C@H]1O	278
O=C(NC1CCN(CCCCC2(C(=O)NCC(F)(F)F)c3ccccc3-c3ccccc32)CC1)c1ccccc1-c1ccc(C(F)(F)F)cc1	278
N[C@@H](Cc1cc(I)c(Oc2cc(I)c(O)c(I)c2)c(I)c1)C(=O)[O-].N[C@@H](Cc1cc(I)c(Oc2ccc(O)c(I)c2)c(I)c1)C(=O)[O-].[Na+].[Na+]	278
C[C@H](N)[C@H](O)c1ccc(O)c(O)c1	278
CCCCCCCCCC(=O)O[C@H]1CC[C@H]2[C@@H]3CCC4=CC(=O)CC[C@@H]4[C@H]3CC[C@]12C	278
COC(=O)Nc1nc2ccc(C(=O)c3ccccc3)cc2[nH]1	278
C#CCC(Cc1cnc2nc(N)nc(N)c2n1)c1ccc(C(=O)N[C@@H](CCC(=O)O)C(=O)O)cc1	278
c1ccc(-c2ccc(C(c3ccccc3)n3ccnc3)cc2)cc1	278
CC(=O)O.CC(=O)O.CCN=C(O)[C@@H]1CCCN1C(=O)[C@H](CCCNC(=N)N)N=C(O)[C@H](CC(C)C)N=C(O)[C@@H](Cc1cn(Cc2ccccc2)cn1)N=C(O)[C@H](Cc1ccc(O)cc1)N=C(O)[C@H](CO)N=C(O)[C@H](Cc1c[nH]c2ccccc12)N=C(O)[C@H](Cc1cnc[nH]1)N=C(O)[C@@H]1CCC(O)=N1	278
O=C(Nc1c(Cl)cncc1Cl)c1ccc(OC(F)F)c(OCC2CC2)c1	277
C[N+]1(C)[C@H]2CC(OC(=O)[C@H](CO)c3ccccc3)C[C@H]1C1OC12.[Br-]	276
Nc1ccn([C@@H]2O[C@H](CO)[C@@H](O)[C@@H]2O)c(=O)n1	276
C#Cc1cccc(Nc2ncnc3cc4c(cc23)OCCOCCOCCO4)c1	276
CN[C@H](CC(C)C)C(=O)N[C@H]1C(=O)N[C@@H](CC(N)=O)C(=O)N[C@H]2C(=O)N[C@H]3C(=O)N[C@H](C(=O)N[C@H](C(=O)O)c4cc(O)cc(O)c4-c4cc3ccc4O)[C@H](O)c3ccc(c(Cl)c3)Oc3cc2cc(c3O[C@@H]2O[C@H](CO)[C@@H](O)[C@H](O)[C@H]2O[C@H]2C[C@](C)(N)[C@H](O)[C@H](C)O2)Oc2ccc(cc2Cl)[C@H]1O	276
CC(C)C(=O)c1c(C(C)C)nn2ccccc12	276
C=CCN1CC[C@]23c4c5ccc(O)c4O[C@H]2C(=O)CC[C@@]3(O)[C@H]1C5	275
CCN[C@@H](C)Cc1cccc(C(F)(F)F)c1	275
CC(=O)c1ccc2c(c1)N(CCCN1CCN(CCO)CC1)c1ccccc1S2	275
CCOC(=O)[N-]c1c[n+](N2CCOCC2)no1	275
CCS(=O)(=O)CCn1c([N+](=O)[O-])cnc1C	275
C#C[C@]1(O)C=C[C@H]2[C@@H]3CCC4=CC(=O)CC[C@@H]4[C@H]3CC[C@@]21CC	275
C[C@]1(O)CC[C@H]2[C@@H]3CCC4=CC(=O)CC[C@]4(C)[C@@]3(F)[C@@H](O)C[C@@]21C	275
COC[C@@H](NC(C)=O)C(=O)NCc1ccccc1	274
O=S(=O)(OC[C@H]1O[C@@H](O[C@]2(COS(=O)(=O)O[Al](O)O)O[C@H](OS(=O)(=O)O[Al](O)O)[C@@H](OS(=O)(=O)O[Al](O)O)[C@@H]2OS(=O)(=O)O[Al](O)O)[C@H](OS(=O)(=O)O[Al](O)O)[C@@H](OS(=O)(=O)O[Al](O)O)[C@@H]1OS(=O)(=O)O[Al](O)O)O[Al](O)O	274
O=C(O)CCCCO/N=C(/c1cccnc1)c1cccc(C(F)(F)F)c1	274
c1cnc2cc3c(cc2n1)[C@H]1CNC[C@@H]3C1	273
Cc1cc(C2CCCCC2)n(O)c(=O)c1	273
C[C@]12COC(=O)C[C@@H]1CC[C@@H]1[C@@H]2CC[C@@]2(C)[C@H]1CC[C@]2(C)O	272
C[C@H]1[C@H](c2ccccc2)OCCN1C	272
Clc1ccc(CSC(Cn2ccnc2)c2ccc(Cl)cc2Cl)cc1	272
CC(C)C1NC(=O)C(CCCCN)NC(=O)C(Cc2c[nH]c3ccccc23)NC(=O)C(Cc2ccc(O)cc2)NC(=O)C(NC(=O)C(N)Cc2ccc3ccccc3c2)CSSCC(C(=O)NC(C(N)=O)C(C)O)NC1=O	272
Cn1cc(C(=O)[C@@H]2CCc3[nH]cnc3C2)c2ccccc21	272
CCCC[N+]1(C)[C@H]2C[C@H](OC(=O)[C@H](CO)c3ccccc3)C[C@@H]1[C@H]1O[C@@H]21	272
Cc1cnc(C(=O)N[C@H]2CCCCC/C=C\[C@@H]3C[C@@]3(C(=O)NS(=O)(=O)C3CC3)NC(=O)[C@@H]3C[C@@H](Oc4nc5ccccc5c5ccccc45)CN3C2=O)cn1	272
CCCCCCCCCCCCCCCC(=O)OC[C@H](COP(=O)([O-])OCCNC(=O)[C@H](C)NC(=O)CC[C@@H](NC(=O)[C@H](C)NC(=O)[C@@H](C)O[C@H]([C@H](C=O)NC(C)=O)[C@H](O)[C@H](O)CO)C(N)=O)OC(=O)CCCCCCCCCCCCCCC.O.[Na+]	272
NCCCC(O)(P(=O)(O)O)P(=O)(O)O	272
CC(=O)[C@@]1(C)CC[C@H]2[C@@H]3C=C(C)C4=CC(=O)CC[C@]4(C)[C@H]3CC[C@@]21C	271
Cc1ccc(C(C)C)c(O)c1	271
O=C(O[C@H]1C[N+]2(CCCOc3ccccc3)CCC1CC2)C(O)(c1cccs1)c1cccs1	270
CC(=O)Nc1nnc(S(N)(=O)=O)s1	270
NC(N)=NCc1cccc(I)c1	270
[Cl-].[NH4+]	269
CC(C)[N+](C)(CCOC(=O)C1c2ccccc2Oc2ccccc21)C(C)C	269
COc1ccc(C(=O)Nc2ccccc2CCC2CCCCN2C)cc1	269
C1CNCCN1	269
Cc1ccccc1-c1cc(N2CC[N+](C)(COP(=O)([O-])O)CC2)ncc1N(C)C(=O)C(C)(C)c1cc(C(F)(F)F)cc(C(F)(F)F)c1	269
CCCCCNC(=N)N/N=C/c1c[nH]c2ccc(OC)cc12	268
CCC(=O)O[C@H]1[C@H](C)O[C@@H](O[C@@H]2[C@@H](C)O[C@@H](O[C@@H]3[C@@H](OC)[C@H](OC(=O)CC)CC(=O)O[C@H](C)C/C=C/C=C/[C@H](O)[C@H](C)C[C@@H]3CC=O)[C@H](O)[C@H]2N(C)C)C[C@@]1(C)O	268
Clc1ccc(CO/N=C(\Cn2ccnc2)c2ccc(Cl)cc2Cl)c(Cl)c1	268
O=NN(CCCl)C(=O)NC1CCCCC1	267
C[C@@H]1C/C=C/C=C/C=C/C=C/[C@H](O[C@@H]2O[C@H](C)[C@@H](O)[C@H](N)[C@@H]2O)C[C@@H]2O[C@](O)(C[C@@H](O)C[C@H]3O[C@@H]3/C=C/C(=O)O1)C[C@H](O)[C@H]2C(=O)O	267
COc1c2occc2cc2ccc(=O)oc12	267
NC(=O)N1c2ccccc2CC(=O)c2ccccc21	267
CO[C@@H]1[C@@H](O[C@@H]2O[C@H](C)[C@@H](O[C@H]3C[C@@](C)(O)[C@@H](O)[C@H](C)O3)[C@H](N(C)C)[C@H]2O)[C@@H](CC=O)C[C@@H](C)[C@@H](O[C@H]2CC[C@H](N(C)C)[C@H](C)O2)/C=C/C=C\C[C@@H](C)OC(=O)C[C@H]1O	267
CC(C)(CO)c1cc2cc(NC(=O)C3(c4ccc5c(c4)OC(F)(F)O5)CC3)c(F)cc2n1C[C@@H](O)CO	267
CC/C=C\C/C=C\C/C=C\C/C=C\C/C=C\CCCC(=O)OCC	266
C#C[C@]1(O)CC[C@H]2[C@@H]3CCC4=Cc5oncc5C[C@]4(C)[C@H]3CC[C@@]21C	266
CN1CCCC(CC2c3ccccc3Sc3ccccc32)C1	266
CCCCC[C@H](O)/C=C/[C@H]1[C@H](O)CC(=O)[C@@H]1C/C=C\CCCC(=O)O	265
C#C[C@]1(OC(C)=O)CC[C@H]2[C@@H]3CCC4=C/C(=N/O)CC[C@@H]4[C@H]3CC[C@@]21CC	265
CN(Cc1ccc(C(C)(C)C)cc1)Cc1cccc2ccccc12	265
COc1cc(CC2c3c(cc(OC)c(OC)c3OC)CC[N+]2(C)CCCOC(=O)CCC(=O)OCCC[N+]2(C)CCc3cc(OC)c(OC)c(OC)c3C2Cc2cc(OC)c(OC)c(OC)c2)cc(OC)c1OC	265
CC(CN(C)C)CN1c2ccccc2Sc2ccc(C#N)cc21	264
N[C@@H](Cc1cc(I)c(Oc2ccc(O)c(I)c2)c(I)c1)C(=O)O	264
Cc1cccc(N(C)C(=S)Oc2ccc3ccccc3c2)c1	264
CCCCC(F)(F)[C@@]1(O)CC[C@H]2[C@@H](CC(=O)[C@@H]2CCCCCCC(=O)O)O1	264
CCN(CC)CCCN(c1ccccc1)C1Cc2ccccc2C1	264
Cc1nnc(C(C)C)n1[C@H]1C[C@@H]2CC[C@H](C1)N2CC[C@H](NC(=O)C1CCC(F)(F)CC1)c1ccccc1	264
CC1/C=C/C=C/CC/C=C/C=C/C=C/C=C/C(OC2O[C@H](C)[C@@H](O)[C@H](N)[C@@H]2O)CC(O)C(C(=O)O)C(O)CC(=O)CC(O)C(O)CCC(O)CC(O)CC(O)CC(=O)OC(C)C(C)C1O	264
CSCCNc1nc(SCCC(F)(F)F)nc2c1ncn2[C@@H]1O[C@H](COP(=O)(O)OP(=O)(O)C(Cl)(Cl)P(=O)(O)O)[C@@H](O)[C@H]1O	264
CC(=O)OCC(CCn1cnc2cnc(N)nc21)COC(C)=O	263
CCOc1cc2ncc(C#N)c(Nc3ccc(OCc4ccccn4)c(Cl)c3)c2cc1NC(=O)/C=C/CN(C)C	263
CC=CCC=CCCC(=O)[C@H]1O[C@H]1C(N)=O	263
CCCCC[C@](C)(O)/C=C/[C@H]1[C@@H](O)C[C@H](O)[C@@H]1C/C=C\CCCC(=O)[O-].[NH3+]C(CO)(CO)CO	263
O=c1ncnc2[nH][nH]cc1-2	263
CCCCC(C)(C)[C@H](O)/C=C/[C@H]1[C@H](O)CC(=O)[C@@H]1CCCC/C=C/C(=O)OC	263
C=C1CC[C@H](O)C/C1=C/C=C1\CCC[C@@]2(C)[C@H]1CC[C@@H]2[C@H](C)CCCC(C)(C)O	262
CC(C)N1CCN(c2ccc(OC[C@H]3CO[C@](Cn4cncn4)(c4ccc(Cl)cc4Cl)O3)cc2)CC1	262
O[C@H]1CO[C@@H]2[C@H](O)CO[C@H]12	262
C[C@]12CC[C@H]3[C@@H](CC[C@H]4NC(=O)C=C[C@]34C)[C@@H]1CC[C@@H]2C(=O)Nc1cc(C(F)(F)F)ccc1C(F)(F)F	262
C=CC[N+]1([C@H]2C[C@H]3[C@@H]4CC[C@H]5C[C@H](O)[C@@H](N6CCOCC6)C[C@]5(C)[C@H]4CC[C@]3(C)[C@H]2OC(C)=O)CCCC1	262
OCCN(CCO)c1nc(-c2ccccc2)c(-c2ccccc2)o1	262
COCC1=C(C(=O)O)N2C(=O)[C@@H](NC(=O)/C(=N\OC)c3csc(N)n3)[C@H]2SC1	261
Clc1ccc(C(Cn2ccnc2)OCc2c(Cl)cccc2Cl)c(Cl)c1	260
N[C@@H](Cc1c[nH]c2ccccc12)C(=O)O	260
C[C@]12CC[C@@H]3c4ccc(O)cc4C[C@@H](CCCCCCCCCS(=O)CCCC(F)(F)C(F)(F)F)[C@H]3[C@@H]1CC[C@@H]2O	260
Cc1cc(O)c(C(=O)N[C@@H](C(=O)N[C@@H]2C(=O)N3C(C(=O)O)=C(CSc4nnnn4C)CS[C@H]23)c2ccc(O)cc2)cn1	259
N#Cc1ccc(C(c2ccc(C#N)cc2)n2cncn2)cc1	259
CO[C@@]1(NC(=O)C2SC(=C(C(N)=O)C(=O)O)S2)C(=O)N2C(C(=O)O)=C(CSc3nnnn3C)CS[C@@H]21	259
CCN(CC)CCOc1ccc(C(=C(Cl)c2ccccc2)c2ccccc2)cc1	259
CC1(C)S[C@@H]2[C@H](NC(=O)[C@H](N)c3ccc(O)cc3)C(=O)N2[C@H]1C(=O)O	258
CCCCCOc1ccc(-c2cc(-c3ccc(C(=O)N[C@H]4C[C@@H](O)[C@@H](O)NC(=O)[C@@H]5[C@@H](O)[C@@H](C)CN5C(=O)[C@H]([C@H](O)CC(N)=O)NC(=O)[C@H]([C@H](O)[C@@H](O)c5ccc(O)c(OS(=O)(=O)O)c5)NC(=O)[C@@H]5C[C@@H](O)CN5C(=O)[C@H]([C@@H](C)O)NC4=O)cc3)no2)cc1	258
[Cl-].[K+]	257
CCCCCOc1ccc(-c2ccc(-c3ccc(C(=O)N[C@H]4C[C@@H](O)[C@@H](O)NC(=O)[C@@H]5[C@@H](O)[C@@H](C)CN5C(=O)[C@H]([C@@H](C)O)NC(=O)[C@H]([C@H](O)[C@@H](O)c5ccc(O)cc5)NC(=O)[C@@H]5C[C@@H](O)CN5C(=O)[C@H]([C@@H](C)O)NC4=O)cc3)cc2)cc1	257
CC(C(O)c1ccc(O)cc1)N1CCC(Cc2ccccc2)CC1	256
CC(C[N+](C)(C)C)OC(N)=O	256
Oc1c(Cl)cc(Cl)c2cccnc12	256
CC/C=C\C/C=C\C/C=C\C/C=C\C/C=C\C/C=C\CCC(=O)O	255
CC(C)OC(=O)[C@H](C)N[P@](=O)(OC[C@H]1O[C@@H](n2ccc(=O)[nH]c2=O)[C@](C)(F)[C@@H]1O)Oc1ccccc1	255
C=C1/C(=C\C=C2/CCC[C@@]3(C)[C@H]2CC[C@@H]3[C@H](C)/C=C/[C@@H](O)C2CC2)C[C@@H](O)C[C@@H]1O	254
CC(=O)N[C@H](Cc1ccc2ccccc2c1)C(=O)N[C@H](Cc1ccc(Cl)cc1)C(=O)N[C@H](Cc1cccnc1)C(=O)N[C@@H](CO)C(=O)N[C@@H](Cc1ccc(NC(=O)[C@@H]2CC(=O)NC(=O)N2)cc1)C(=O)N[C@H](Cc1ccc(NC(N)=O)cc1)C(=O)N[C@@H](CC(C)C)C(=O)N[C@@H](CCCCNC(C)C)C(=O)N1CCC[C@H]1C(=O)N[C@H](C)C(N)=O	254
O=c1nc[nH]c2c1ncn2[C@H]1CC[C@@H](CO)O1	254
C[C@@H]1CCO[C@H]2Cn3cc(C(=O)NCc4ccc(F)cc4F)c(=O)c(O)c3C(=O)N21	254
CO/N=C(\C(=O)N[C@@H]1C(=O)N2C(C(=O)O)=C(COC(N)=O)CS[C@H]12)c1ccco1	254
Cc1c(C(=O)Nc2ccc(N3C[C@H](C)O[C@H](C)C3)nc2)cccc1-c1ccc(OC(F)(F)F)cc1	254
CC[C@H]1[C@@H]2C[C@H]3[C@@H]4N(C)c5ccccc5[C@]45C[C@@H](C2[C@H]5O)N3[C@@H]1O	254
CCN(CC)c1cc(C)nc2ncnn12	254
O.O.O.OC[C@H]1O[C@H](O[C@]2(CO)O[C@H](CO)[C@@H](O)[C@@H]2O)[C@H](O)[C@@H](O)[C@@H]1O.[Fe+3].[Fe+3].[Fe+3].[Fe+3].[Fe+3].[Na+].[Na+].[O-2].[O-2].[O-2].[O-2].[O-2].[O-2].[O-2].[O-2].[OH-]	254
O=C(Nc1ccc([N+](=O)[O-])cc1Cl)c1cc(Cl)ccc1O	254
Nc1[nH]c(=O)ncc1F	253
CCCCC[C@H](O)/C=C/[C@H]1[C@H](O)C[C@H](O)[C@@H]1C/C=C\CCCC(=O)O.NC(CO)(CO)CO	253
O=C(c1ccc(OCCN2CCCCC2)cc1)c1c(-c2ccc(O)cc2)sc2cc(O)ccc12	253
COc1ccc(CCO[C@@H]2CCCC[C@H]2N2CC[C@@H](O)C2)cc1OC	253
Nc1nc(F)nc2c1ncn2[C@@H]1O[C@H](CO)[C@@H](O)[C@@H]1O	253
CCCCC(CC)CN1CN(CC(CC)CCCC)CC(C)(N)C1	252
O=C(O)P(=O)(O)O	252
CCN(CC)c1ccc(C(=C2C=CC(=[N+](CC)CC)C=C2)c2cc(O)c(S(=O)(=O)O)cc2S(=O)(=O)O)cc1	252
CC(C)c1cc2c(cc1S(=O)(=O)O)[C@@]1(C)CCC[C@@](C)(C(=O)O)[C@@H]1CC2	252
CC(C)CC(N(C)C)C1(c2ccc(Cl)cc2)CCC1	252
CCCCCCCCCCC[C@@H](C[C@@H]1OC(=O)[C@H]1CCCCCC)OC(=O)[C@H](CC(C)C)NC=O	252
O=P([O-])([O-])O.[K+].[K+]	251
CO/N=C1\C[C@]2(C[C@@H]3C[C@@H](C/C=C(\C)C[C@@H](C)/C=C/C=C4\CO[C@@H]5[C@H](O)C(C)=C[C@@H](C(=O)O3)[C@]45O)O2)O[C@H](/C(C)=C/C(C)C)[C@H]1C	250
[Fe]	250
O=C(CCC/C=C\C[C@H]1[C@@H](O)C[C@@H](O)[C@@H]1CC[C@@H](O)CCc1ccccc1)OCCCCO[N+](=O)[O-]	250
CO[C@@H]1[C@@H](O[C@@H]2O[C@H](C)[C@@H](O[C@H]3C[C@@](C)(O)[C@@H](OC(=O)CC(C)C)[C@H](C)O3)[C@H](N(C)C)[C@H]2O)[C@@H](CC=O)C[C@@H](C)[C@@H](O)/C=C/C=C/C[C@@H](C)OC(=O)C[C@H]1OC(C)=O	249
CCC(C)CCCCC(=O)NC(CCNCS(=O)(=O)[O-])C(=O)NC(C(=O)NC(CCNCS(=O)(=O)[O-])C(=O)NC1CCNC(=O)C(C(C)O)NC(=O)C(CCNCS(=O)(=O)[O-])NC(=O)C(CCNCS(=O)(=O)[O-])NC(=O)C(CC(C)C)NC(=O)C(CC(C)C)NC(=O)C(CCNCS(=O)(=O)[O-])NC1=O)C(C)O	249
CO[C@@]12[C@H](COC(N)=O)C3=C(C(=O)C(C)=C(N)C3=O)N1C[C@@H]1N[C@@H]12	249
CO/N=C(\C(=O)N[C@@H]1C(=O)N2C(C(=O)O)=C(CSc3nc(=O)c(=O)[nH]n3C)CS[C@H]12)c1csc(N)n1	249
Cc1c2oc3c(C)ccc(C(=O)N[C@@H]4C(=O)N[C@H](C(C)C)C(=O)N5CCC[C@H]5C(=O)N(C)CC(=O)N(C)[C@@H](C(C)C)C(=O)O[C@@H]4C)c3nc-2c(C(=O)N[C@@H]2C(=O)N[C@H](C(C)C)C(=O)N3CCC[C@H]3C(=O)N(C)CC(=O)N(C)[C@@H](C(C)C)C(=O)O[C@@H]2C)c(N)c1=O	249
O=C(O)Cc1ccccc1	249
O=C1c2c(O)ccc(O)c2C(=O)c2c(NCCNCCO)ccc(NCCNCCO)c21	248
COc1cc(NCc2ccc3nc(N)nc(N)c3c2C)cc(OC)c1OC	248
CC1(C)CCC(CN2CCN(c3ccc(C(=O)NS(=O)(=O)c4ccc(NCC5CCOCC5)c([N+](=O)[O-])c4)c(Oc4cnc5[nH]ccc5c4)c3)CC2)=C(c2ccc(Cl)cc2)C1	248
CC(C)(C)NC(=O)[C@H]1CC[C@H]2[C@@H]3CC[C@H]4NC(=O)C=C[C@]4(C)[C@H]3CC[C@]12C	248
Oc1ccc(CCNCCCCCCNCCc2ccccc2)cc1O	248
C#C[C@]1(O)CC[C@H]2[C@@H]3CCC4=C(CCC(=O)C4)[C@H]3CC[C@@]21C	247
CCc1c(Cl)c(O)c(Cl)c(O)c1C(=O)O[C@H]1[C@H](O)[C@H](OC)[C@H](OC/C2=C\C=C\C[C@H](O)/C(C)=C/[C@H](CC)[C@@H](O[C@@H]3OC(C)(C)[C@@H](OC(=O)C(C)C)[C@H](O)[C@@H]3O)/C(C)=C/C(C)=C/CC([C@@H](C)O)OC2=O)O[C@@H]1C	247
O=C1O[C@H]([C@@H](O)CO)C(O)=C1O	246
CC(=O)OCC1=C(C(=O)O)N2C(=O)[C@@H](NC(=O)CC#N)[C@H]2SC1	246
O=C(O)CCCc1ccccc1	246
O=C(O)CSc1nnc(Br)n1-c1ccc(C2CC2)c2ccccc12	246
CCCCS(=O)(=O)N[C@@H](Cc1ccc(OCCCCC2CCNCC2)cc1)C(=O)O	246
[K+]	246
Cn1c(CCCC(=O)O)nc2cc(N(CCCl)CCCl)ccc21	246
CCC1(CC)C(=O)NCC(C)C1=O	246
C[C@]12CC[C@H]3[C@@H](CC[C@@]45O[C@@H]4C(O)=C(C#N)C[C@]35C)[C@@H]1CC[C@@H]2O	245
O=S(=O)([O-])[O-].O=S(=O)([O-])[O-].O=S(=O)([O-])[O-].[Al+3].[Al+3]	245
CC1(C)S[C@@H]2[C@H](NC(=O)[C@H](N)c3ccccc3)C(=O)N2[C@H]1C(=O)O	245
CN(C)[C@@H]1C(O)=C(C(=O)NCN2CCCC2)C(=O)[C@@]2(O)C(O)=C3C(=O)c4c(O)cccc4[C@@](C)(O)[C@H]3C[C@@H]12	244
Cc1[nH]c(=O)c(C#N)cc1-c1ccncc1	244
O=C(O)CCSC[C@H]1O[C@@H]2O[C@@H]3[C@@H](CSCCC(=O)O)O[C@H](O[C@@H]4[C@@H](CSCCC(=O)O)O[C@H](O[C@@H]5[C@@H](CSCCC(=O)O)O[C@H](O[C@@H]6[C@@H](CSCCC(=O)O)O[C@H](O[C@@H]7[C@@H](CSCCC(=O)O)O[C@H](O[C@@H]8[C@@H](CSCCC(=O)O)O[C@H](O[C@@H]9[C@@H](CSCCC(=O)O)O[C@H](O[C@H]1[C@H](O)[C@H]2O)[C@H](O)[C@H]9O)[C@H](O)[C@H]8O)[C@H](O)[C@H]7O)[C@H](O)[C@H]6O)[C@H](O)[C@H]5O)[C@H](O)[C@H]4O)[C@H](O)[C@H]3O	244
CN(CCCl)CCCl	244
O=NN(CCCl)C(=O)NCCCl	244
CC1(C)S[C@@H]2[C@H](NC(=O)C(C(=O)O)c3ccccc3)C(=O)N2[C@H]1C(=O)O	244
COCCOC1C(O)C(COP(O)(=S)OC2C(COP(O)(=S)OC3C(COP(O)(=S)OC4C(COP(O)(=S)OC5C(COP(O)(=S)OC6CC(n7cc(C)c(=N)nc7O)OC6COP(O)(=S)OC6CC(n7cc(C)c(O)nc7=O)OC6COP(O)(=S)OC6CC(n7cc(C)c(O)nc7=O)OC6COP(O)(=S)OC6CC(n7cc(C)c(=N)nc7O)OC6COP(O)(=S)OC6CC(n7cnc8c(O)nc(=N)[nH]c87)OC6COP(O)(=S)OC6CC(n7cc(C)c(O)nc7=O)OC6COP(O)(=S)OC6CC(n7cc(C)c(=N)nc7O)OC6COP(O)(=S)OC6CC(n7cc(C)c(O)nc7=O)OC6COP(O)(=S)OC6CC(n7cnc8c(O)nc(=N…	244
C=C1CCN([C@H](C)[C@](O)(Cn2cncn2)c2ccc(F)cc2F)CC1	243
CC1(C)NC(=O)N(c2ccc([N+](=O)[O-])c(C(F)(F)F)c2)C1=O	243
CC1=CC(=O)c2ccccc2C1=O	243
CC(=O)O[C@]1(C(C)=O)CC[C@H]2[C@@H]3C=C(C)C4=CC(=O)CC[C@@H]4[C@H]3CC[C@@]21C	243
OB1OCc2cc(F)ccc21	243
COc1nc(N)nc2c1ncn2[C@@H]1O[C@H](CO)[C@@H](O)[C@@H]1O	243
C#C[C@]1(OC(C)=O)CC[C@H]2[C@@H]3CCC4=C[C@@H](OC(C)=O)CC[C@@H]4[C@H]3CC[C@@]21C	242
CCC1C(C)=NN=C(c2ccc(OC)c(OC)c2)c2cc(OC)c(OC)cc21	242
O=[N+]([O-])c1ccc(O)c2ncccc12	242
CN1CCC(CN2c3ccccc3Sc3ccccc32)C1	242
CN(C)[C@@H]1C(O)=C(C(=N)O)C(=O)[C@@]2(O)C(O)=C3C(=O)c4c(O)ccc(Cl)c4[C@@](C)(O)[C@H]3C[C@@H]12	241
CC[C@H](C)[C@H](NC(=O)[C@H](CC(=O)O)NC(=O)[C@H](CC(C)C)NC(=O)[C@H](CC(C)C)NC(=O)[C@H](CCCCN)NC(=O)[C@H](CCCNC(=N)N)NC(=O)[C@H](CC(N)=O)NC(=O)[C@H](CO)NC(=O)[C@H](Cc1cnc[nH]1)NC(=O)[C@H](C)NC(=O)[C@H](CCC(N)=O)NC(=O)[C@H](CCC(N)=O)NC(=O)[C@H](C)NC(=O)[C@H](CC(C)C)NC(=O)[C@H](CCC(N)=O)NC(=O)[C@H](CC(=O)O)NC(=O)[C@H](C)NC(=O)[C@H](CCCCN)NC(=O)[C@@H](NC(=O)[C@H](CCSC)NC(=O)[C@H](CCC(=O)O)NC(=O)[C@H](…	241
CC(=O)OC(C)C[N+](C)(C)C	241
CN(N=O)C(=O)N[C@H]1[C@@H](O)O[C@H](CO)[C@@H](O)[C@@H]1O	241
C#C[C@]1(O)CC[C@H]2[C@@H]3CCC4=CCCC[C@@H]4[C@H]3CC[C@@]21C	241
CC(=O)Oc1cc(C(F)(F)F)ccc1C(=O)O	241
COc1ccc2cc1Oc1cc3c(cc1OC)CC[N+](C)(C)[C@H]3Cc1ccc(cc1)Oc1c(OC)c(OC)cc3c1[C@@H](C2)[N+](C)(C)CC3.[I-].[I-]	241
CCOC(=O)c1ccc(C#Cc2ccc3c(c2)C(C)(C)CCS3)nc1	240
CO/N=C(\C(=O)N[C@@H]1C(=O)N2C(C(=O)O)=C(/C=C\c3scnc3C)CS[C@H]12)c1csc(N)n1	240
Cn1cc[nH]c1=S	240
CCN(CC)CCOCCOC(=O)C1(c2ccccc2)CCCC1	240
O=C1[C@H](CC[C@H](O)c2ccc(F)cc2)[C@@H](c2ccc(O)cc2)N1c1ccc(F)cc1	239
C[C@H]1CN(C[C@H](Cc2ccccc2)C(=O)NCC(=O)O)CC[C@@]1(C)c1cccc(O)c1	239
CC(=O)[C@@]1(O)CC[C@H]2[C@@H]3C=C(C)C4=CC(=O)CC[C@@H]4[C@H]3CC[C@@]21C	239
OCC(O)CO	239
NC(=O)N/N=C/c1ccc([N+](=O)[O-])o1	239
CCCCCCCCCCCCCCCCOP(=O)([O-])OCC[N+](C)(C)C	239
CO/N=C(\C(=O)N[C@@H]1C(=O)N2C(C(=O)[O-])=C(C[n+]3cccc4c3CCC4)CS[C@H]12)c1csc(N)n1	239
O=C(/C=C/c1cccc(S(=O)(=O)Nc2ccccc2)c1)NO	238
CC(C)(C)c1ccc(C(=O)CCCN2CCC(OC(c3ccccc3)c3ccccc3)CC2)cc1	238
NC(=O)[C@@H]1CC[C@@H]2CN1C(=O)N2OS(=O)(=O)O	238
CC(C)(S)[C@@H](N)C(=O)O	238
N#Cc1cc(NC(=O)C(=O)O)c(Cl)c(NC(=O)C(=O)O)c1	238
CCCCCCCCCCCCCCCC(=O)O	237
CCCN1C[C@@H](NS(=O)(=O)N(CC)CC)C[C@@H]2Cc3c(O)cccc3C[C@H]21	237
CCOc1ccc(C[C@H]2NC(=O)CCSSC[C@@H](C(=O)N3CCC[C@H]3C(=O)N[C@@H](CCCN)C(=O)NCC(N)=O)NC(=O)[C@H](CC(N)=O)NC(=O)[C@H]([C@@H](C)O)NC(=O)[C@H]([C@@H](C)CC)NC2=O)cc1	237
CC(CN1c2ccccc2Sc2cccnc21)N(C)C	237
O=C([O-])[O-].O=C([O-])[O-].O=C([O-])[O-].[La+3].[La+3]	237
CO[C@@]1(NC(=O)Cc2cccs2)C(=O)N2C(C(=O)O)=C(COC(N)=O)CS[C@@H]21	237
Cn1cnc([N+](=O)[O-])c1Sc1ncnc2nc[nH]c12	236
C#C[C@]1(O)CC[C@H]2[C@@H]3CCC4=CC(=O)CCC4=C3C=C[C@@]21CC	236
CCOc1ccc2ccccc2c1C(=O)N[C@@H]1C(=O)N2[C@@H](C(=O)O)C(C)(C)S[C@H]12	236
CO[C@@]1(NC(=O)C(C(=O)O)c2ccc(O)cc2)C(=O)N2C(C(=O)O)=C(CSc3nnnn3C)CO[C@@H]21	236
Cc1ccc(C(=O)C(C)CN2CCCCC2)cc1	236
CC1(C)S[C@@H]2[C@H](NC(=O)[C@H](C(=O)O)c3ccsc3)C(=O)N2[C@H]1C(=O)O	235
O=C(Nc1cccc2c(=O)cc(-c3nn[nH]n3)oc12)c1ccc(OCCCCc2ccccc2)cc1	235
C=C1/C(=C\C=C2/CCC[C@@]3(C)[C@H]2CC[C@@H]3[C@H](C)CCCC(C)C)C[C@@H](O)C[C@@H]1O	235
N=C1CCCN1Cc1[nH]c(=O)[nH]c(=O)c1Cl	235
Nc1nc(NC2CC2)c2ncn([C@H]3C=C[C@@H](CO)C3)c2n1	235
N=c1nc(O)c2c(CCc3ccc(C(=O)N[C@@H](CCC(=O)O)C(=O)O)cc3)c[nH]c2[nH]1	235
CC1(C)S[C@@H]2[C@H](NC(=O)C(C(=O)Oc3ccc4c(c3)CCC4)c3ccccc3)C(=O)N2[C@H]1C(=O)O	235
CO[C@@]1(NC(=O)CSC[C@@H](N)C(=O)O)C(=O)N2C(C(=O)O)=C(CSc3nnnn3C)CS[C@@H]21	235
C/C=C1/CN(C)[C@@H]2Cc3c([nH]c4ccccc34)[C@@H](c3cc4[nH]c5c(c4cc3OC)CCN3C[C@H]4C[C@H](CC)[C@H]3[C@@]5(C(=O)OC)C4)C[C@@H]1C2C(=O)OC	235
O=P(O)(O)C(O)P(=O)(O)O.[99Tc]	234
N[C@@H](CSCC(=O)O)C(=O)O	234
O=[N+]([O-])[O-].O=[N+]([O-])[O-].O=[N+]([O-])[O-].[Ga+3]	234
Cc1nnc(C(=O)NC(C)(C)c2nc(C(=O)NCc3ccc(F)cc3)c(O)c(=O)n2C)o1	234
Cc1cn([C@H]2C=C[C@@H](CO)O2)c(=O)[nH]c1=O	234
CCNC(C)Cc1cccc(C(F)(F)F)c1	234
Nc1ccc(/N=N/c2ccccc2)c(N)n1	234
OCC(S)CS	234
O=C([O-])C1=C(C[n+]2ccccc2)CS[C@@H]2[C@H](N=C(O)Cc3cccs3)C(=O)N12	234
Cn1c(=O)c2[nH]c(Br)nc2n(C)c1=O	233
Cc1c(C)c2c(c(C)c1O)CC[C@@](C)(CCC[C@H](C)CCC[C@H](C)CCCC(C)C)O2	233
C[C@H](CCC(=O)O)[C@H]1CC[C@H]2[C@@H]3CC[C@@H]4C[C@H](O)CC[C@]4(C)[C@H]3C[C@H](O)[C@@]21C	233
CC(C)(C(=O)c1cccnc1)c1cccnc1	233
Cc1nc(NS(=O)(=O)c2ccc(N)cc2)oc1C	233
CCCc1cc(=O)[nH]c(=S)[nH]1	232
CN[C@H](CC(C)C)C(=O)N[C@H]1C(=O)N[C@@H](CC(N)=O)C(=O)N[C@H]2C(=O)N[C@H]3C(=O)N[C@H](C(=O)N[C@H](C(=O)O)c4cc(O)cc(O)c4-c4cc3ccc4O)[C@H](O[C@H]3C[C@](C)(N)[C@@H](O)[C@H](C)O3)c3ccc(c(Cl)c3)Oc3cc2cc(c3O[C@@H]2O[C@H](CO)[C@@H](O)[C@H](O)[C@H]2O[C@H]2C[C@](C)(NCc3ccc(-c4ccc(Cl)cc4)cc3)[C@@H](O)[C@H](C)O2)Oc2ccc(cc2Cl)[C@H]1O	232
C[C@@H]1NC(=O)[C@@H](N)CNC(=O)[C@H]([C@H]2CCN=C(N)N2)NC(=O)/C(=C\NC(N)=O)NC(=O)[C@H](CNC(=O)C[C@@H](N)CCCN)NC1=O.NCCC[C@H](N)CC(=O)NC[C@@H]1NC(=O)[C@H](CO)NC(=O)[C@@H](N)CNC(=O)[C@H]([C@H]2CCN=C(N)N2)NC(=O)/C(=C\NC(N)=O)NC1=O	232
CC1(C)S[C@@H]2[C@H](NC(=O)[C@H](N=[N+]=[N-])c3ccccc3)C(=O)N2[C@H]1C(=O)O	232
Nc1ccc(C(=O)NCC(=O)O)cc1	231
CN(C)/N=N/c1[nH]cnc1C(N)=O	231
CC(=O)Nc1cccc(-n2c(=O)n(C3CC3)c(=O)c3c(Nc4ccc(I)cc4F)n(C)c(=O)c(C)c32)c1	231
C[N+](C)(C)C[C@H](O)CC(=O)[O-]	231
CN(C)c1nc(N(C)C)nc(N(C)C)n1	230
COC(CNC(=O)c1ccccc1OCC(=O)O)C[Hg]O	230
CN1c2c([nH]c(N)nc2=O)NC[C@@H]1CNc1ccc(C(=O)N[C@@H](CCC(=O)O)C(=O)O)cc1	230
O=C(O)CCCC[C@@H]1CCSS1	230
C[C@H](CCC(=O)O)[C@H]1CC[C@H]2[C@@H]3[C@@H](O)C[C@@H]4C[C@H](O)CC[C@]4(C)[C@H]3CC[C@@]21C	230
Cn1nnc2c(C(N)=O)ncn2c1=O	230
CO/N=C(\C(=O)N[C@@H]1C(=O)N2C(C(=O)O)=C(COC(C)=O)CS[C@H]12)c1csc(N)n1	230
CN(C)[C@@H]1C(O)=C(C(=O)NCO)C(=O)[C@@]2(O)C(O)=C3C(=O)c4c(O)ccc(Cl)c4[C@@](C)(O)[C@H]3C[C@@H]12	230
O=S(=O)([O-])[O-].[Fe+2]	230
CNC(=C[N+](=O)[O-])NCCSCc1csc(CN(C)C)n1	229
C=C1C[C@@H]2CC[C@@]34C[C@H]5O[C@H]6[C@@H](O3)[C@H]3OC(CC[C@@H]3O[C@H]6[C@H]5O4)CC(=O)C[C@H]3[C@H](C[C@H]4O[C@@H](CC[C@@H]1O2)C[C@@H](C)C4=C)O[C@H](C[C@H](O)CN)[C@@H]3OC	229
CN1C(=O)CC(c2ccccc2)C1=O	229
O=c1[nH]c(=O)n(C2CCCO2)cc1F	229
CC(C)(Oc1ccc(C2CC2(Cl)Cl)cc1)C(=O)O	229
CC(C)(Oc1ccc(C(=O)c2ccc(Cl)cc2)cc1)C(=O)O	229
CC1=C(/C=C/C(C)=C\C=C\C(C)=C\C(=O)O)C(C)(C)CCC1	229
Cc1nc(=O)c2cc(CN(C)c3ccc(C(=O)N[C@@H](CCC(=O)O)C(=O)O)s3)ccc2[nH]1	229
C[N+](C)(C)CCOC(N)=O	229
COc1ccc([C@@H]2CC(=O)c3c(O)cc(O)cc3O2)cc1O	229
CC(C)CCC[C@@H](C)[C@H]1CC[C@H]2[C@@H]3CC=C4C[C@@H](O)CC[C@]4(C)[C@H]3CC[C@@]21C	229
CN1[C@H]2CC[C@@H]1C[C@H](OC(=O)c1c[nH]c3ccccc13)C2	229
NCc1ccccc1CC(=O)N[C@@H]1C(=O)N2C(C(=O)O)=C(CSc3nnnn3CC(=O)O)CS[C@H]12	229
Cc1cc(C)c(NC(=O)CN(CC(=O)O)CC(=O)O)c(C)c1Br.[99Tc]	229
CCN1CCN(C(=O)N[C@@H](C(=O)N[C@@H]2C(=O)N3[C@@H](C(=O)O)C(C)(C)S[C@H]23)c2ccccc2)C(=O)C1=O	228
COc1ncnc(NS(=O)(=O)c2ccc(N)cc2)c1OC	228
CC[C@@H]1[C@@H]2C[C@H](O)CC[C@]2(C)[C@H]2CC[C@@]3(C)[C@@H](CC[C@@H]3[C@H](C)CCC(=O)O)[C@@H]2[C@@H]1O	228
CC1NCCOC1c1ccccc1	228
[Fe+2].[Fe+3].[Fe+3].[O-2].[O-2].[O-2].[O-2]	228
O=C1C(O)=C([C@H]2CC[C@H](c3ccc(Cl)cc3)CC2)C(=O)c2ccccc21	228
Cn1cnc2c1c(=O)[nH]c(=O)n2C	228
COc1cc(C2c3cc4c(cc3C(O)C(CO)C2C(=O)O)OCO4)cc(OC)c1OC.COc1cc(C2c3cc4c(cc3C(O)C(CO)C2C(=O)O)OCO4)cc(OC)c1OC.COc1cc(C2c3cc4c(cc3C(O)C3COC(=O)C23)OCO4)cc(OC)c1OC.COc1cc(C2c3cc4c(cc3C(O)C3COC(=O)C23)OCO4)cc(OC)c1OC	228
CC(C)C[C@H](NC(=O)[C@H](CCc1ccccc1)NC(=O)CN1CCOCC1)C(=O)N[C@@H](Cc1ccccc1)C(=O)N[C@@H](CC(C)C)C(=O)[C@@]1(C)CO1	228
C=C1/C(=C\C=C2/CCC[C@@]3(C)[C@H]2CC[C@@H]3[C@H](C)/C=C/[C@H](C)C(C)C)C[C@@H](O)C[C@@H]1O	228
COC(=O)[C@H]1[C@@H](c2ccc([123I])cc2)C[C@@H]2CC[C@H]1N2CCCF	227
Nc1nc(Cl)nc2c1ncn2[C@H]1C[C@H](O)[C@@H](CO)O1	227
O=c1cc(O)c(Cl)c[nH]1	227
CCO/N=C(\C(=O)N[C@@H]1C(=O)N2C(C(=O)[O-])=C(Sc3nc(-c4cc[n+](C)cc4)cs3)CS[C@H]12)c1nsc(NP(=O)(O)O)n1	227
C[C@@H]1O[C@@H]1P(=O)(O)O	227
Cc1onc(-c2c(F)cccc2Cl)c1C(=O)N[C@@H]1C(=O)N2[C@@H](C(=O)O)C(C)(C)S[C@H]12	227
CCOc1ccc(Cc2cc([C@]34OC[C@](CO)(O3)[C@@H](O)[C@H](O)[C@H]4O)ccc2Cl)cc1	227
C[C@H]1[C@H](NC(=O)/C(=N\OC(C)(C)C(=O)O)c2csc([NH3+])n2)C(=O)N1S(=O)(=O)[O-]	227
Clc1cc(Cl)c(OCC#CI)cc1Cl	226
Cc1ccc(/C(=C\CN2CCCC2)c2cccc(/C=C/C(=O)O)n2)cc1	226
COC(=O)N[C@H](C(=O)N1CCC[C@H]1C(=O)Nc1ccc([C@@H]2CC[C@@H](c3ccc(NC(=O)[C@@H]4CCCN4C(=O)[C@@H](NC(=O)OC)C(C)C)cc3)N2c2ccc(C(C)(C)C)cc2)cc1)C(C)C	226
CC1=C(C(=O)O)N2C(=O)[C@@H](NC(=O)[C@H](N)c3ccc(O)cc3)[C@H]2SC1	226
NC(=O)c1ncn([C@@H]2O[C@H](CO)[C@@H](O)[C@H]2O)n1	226
CC1=C(/C=C/C(C)=C/C=C/C(C)=C\C(=O)O)C(C)(C)CCC1	226
Cc1onc(-c2ccccc2Cl)c1C(=O)N[C@@H]1C(=O)N2[C@@H](C(=O)O)C(C)(C)S[C@H]12	226
CC1(C)S[C@@H]2[C@H](NC(=O)COc3ccccc3)C(=O)N2[C@H]1C(=O)O	226
CC(SC(=O)c1cccs1)C(=O)NCC(=O)O	225
C[C@H](N)C(=O)NCC(=O)N[C@H]1CSSC[C@@H](C(=O)O)NC(=O)[C@H](CO)NC(=O)[C@H]([C@@H](C)O)NC(=O)[C@H](Cc2ccccc2)NC(=O)[C@H]([C@@H](C)O)NC(=O)[C@H](CCCCN)NC(=O)[C@H](Cc2c[nH]c3ccccc23)NC(=O)[C@H](Cc2ccccc2)NC(=O)[C@H](Cc2ccccc2)NC(=O)[C@H](CC(N)=O)NC(=O)[C@H](CCCCN)NC1=O	225
CCOCCn1c(N2CCCN(C)CC2)nc2ccccc21	225
CCC[C@@H]1C[C@@H](C(O)=N[C@H]([C@@H](C)O)[C@H]2O[C@H](SC)[C@H](O)[C@@H](O)[C@H]2O)N(C)C1	225
CC(C)(C#N)c1cc(Cn2cncn2)cc(C(C)(C)C#N)c1	225
CN1CCCN=C1/C=C/c1cccs1	225
CC(C)(C)[C@@H]1NC(=O)O[C@@H]2CCC[C@H]2OC/C=C/C(F)(F)c2nc3ccccc3nc2O[C@@H]2C[C@@H](C(=O)N[C@]3(C(=O)NS(=O)(=O)C4(C)CC4)C[C@H]3C(F)F)N(C2)C1=O	225
COC1=C(OC)C(=O)C(C/C=C(\C)CC/C=C(\C)CC/C=C(\C)CC/C=C(\C)CC/C=C(\C)CC/C=C(\C)CC/C=C(\C)CC/C=C(\C)CC/C=C(\C)CCC=C(C)C)=C(C)C1=O	225
CCC1(c2ccc(N)cc2)CCC(=O)NC1=O	224
S=c1nc[nH]c2nc[nH]c12	224
CSCC[C@H](NC(=O)[C@H](CO)NC(=O)[C@H](Cc1ccc(O)cc1)NC(=O)[C@@H](N)CO)C(=O)N[C@@H](CCC(=O)O)C(=O)N[C@@H](Cc1cnc[nH]1)C(=O)N[C@@H](Cc1ccccc1)C(=O)N[C@@H](CCCNC(=N)N)C(=O)N[C@@H](Cc1c[nH]c2ccccc12)C(=O)NCC(=O)N[C@@H](CCCCN)C(=O)N1CCC[C@H]1C(=O)N[C@H](C(=O)NCC(=O)N[C@@H](CCCCN)C(=O)N[C@@H](CCCCN)C(=O)N[C@@H](CCCNC(=N)N)C(=O)N[C@@H](CCCNC(=N)N)C(=O)N1CCC[C@H]1C(=O)N[C@H](C(=O)N[C@@H](CCCCN)C(=O)N[C@H](…	224
O=C(O)c1cccnc1	224
N#Cc1c(N(CC(=O)[O-])CC(=O)[O-])sc(C(=O)[O-])c1CC(=O)[O-].[Sr+2].[Sr+2]	224
N[C@@H](Cc1c[nH]c2ccc(O)cc12)C(=O)O	224
CCO[C@H]1O[C@@H]2O[C@@]3(C)CC[C@H]4[C@H](C)CC[C@@H]([C@H]1C)[C@]42OO3	224
CC(=O)OCC1=C(C(=O)O)N2C(=O)[C@@H](NC(=O)CSc3ccncc3)[C@H]2SC1	223
CC[C@H]1OC(=O)[C@H](C)[C@@H](O[C@H]2C[C@@](C)(OC)[C@@H](O)[C@H](C)O2)[C@H](C)[C@@H](O[C@@H]2O[C@H](C)C[C@H](N(C)C)[C@H]2O)[C@](C)(O)C[C@@H](C)[C@@H]2N[C@@H](COCCOC)O[C@H]([C@H]2C)[C@]1(C)O	223
C[N+](C)(C)CCO.O=C([O-])c1ccccc1O	223
NC[C@H]1CC[C@H](C(=O)O)CC1	223
Nc1nc(=O)c2ncn(COCCO)c2[nH]1	223
O=C(O)CN(CCN(CC(=O)O)CC(=O)O)CCN(CC(=O)O)CC(=O)O	223
CN(C)c1cc(NC(=O)CNC(C)(C)C)c(O)c2c1C[C@H]1C[C@H]3[C@H](N(C)C)C(O)=C(C(N)=O)C(=O)[C@@]3(O)C(O)=C1C2=O	223
COc1ccc(C[C@@H]2c3cc(OC)c(OC)cc3CC[N@+]2(C)CCC(=O)OCCCCCOC(=O)CC[N@@+]2(C)CCc3cc(OC)c(OC)cc3[C@H]2Cc2ccc(OC)c(OC)c2)cc1OC	223
CCOc1c(N)c2c(c(OCC)c1OCC)C(C1c3c(cc4c(c3OC)OCO4)CCN1C)OC2=O	223
CC1(C)S[C@@H]2[C@H](NC(=O)[C@H](NC(=O)N3CCN(S(C)(=O)=O)C3=O)c3ccccc3)C(=O)N2[C@H]1C(=O)O	223
CCCCSc1ccc(C(SCCN(C)C)c2ccccc2)cc1	223
Cc1onc(-c2ccccc2)c1C(=O)N[C@@H]1C(=O)N2[C@@H](C(=O)O)C(C)(C)S[C@H]12	222
CCN(CC)CCNc1ccc(C)c2sc3ccccc3c(=O)c12	222
CN(C(=O)CN(CCO)CC(=O)N(C)C(C)(C)Cc1ccccc1)C(C)(C)Cc1ccccc1	222
CC1=C2[N+]3=C(C=C4[N+]5=C(C(C)=C6N7[C@@H]8[C@H](CC(N)=O)[C@@]6(C)CCC(=O)NC[C@@H](C)OP(=O)([O-])O[C@@H]6[C@@H](CO)O[C@@H]([C@@H]6O)n6c[n+](c9cc(C)c(C)cc96)[Co-3]753(C#N)[N+]3=C1[C@@H](CCC(N)=O)[C@](C)(CC(N)=O)[C@]83C)[C@@H](CCC(N)=O)C4(C)C)[C@@H](CCC(N)=O)[C@]2(C)CC(N)=O	222
O=C([O-])O.[K+]	222
CCC(C)CCCC(O)=N[C@@H](CCN)C(O)=N[C@H](C(O)=N[C@@H](CCN)C(O)=N[C@H]1CCN=C(O)C([C@@H](C)O)N=C(O)[C@@H](CCN)N=C(O)[C@H](CCN)N=C(O)[C@@H](CC(C)C)N=C(O)C(CC(C)C)N=C(O)[C@H](CCN)N=C1O)[C@@H](C)O	222
C1N2CN3CN1CN(C2)C3	222
Cc1onc(-c2c(Cl)cccc2Cl)c1C(=O)N[C@@H]1C(=O)N2[C@@H](C(=O)O)C(C)(C)S[C@H]12	221
Nc1cccc2c1CN(C1CCC(=O)NC1=O)C2=O	221
CC(=O)[C@H]1CC[C@H]2[C@@H]3C=CC4=CC(=O)CC[C@@]4(C)[C@@H]3CC[C@]12C	221
CCc1cc2c(cc1N1CCC(N3CCOCC3)CC1)C(C)(C)c1[nH]c3cc(C#N)ccc3c1C2=O	221
CCC(C)CCCCC(=O)N[C@@H](CCN)C(=O)N[C@H](C(=O)N[C@@H](CCN)C(=O)N[C@H]1CCNC(=O)[C@H]([C@@H](C)O)NC(=O)[C@H](CCN)NC(=O)[C@H](CCN)NC(=O)[C@H](CC(C)C)NC(=O)[C@@H](Cc2ccccc2)NC(=O)[C@@H](CCN)NC1=O)[C@@H](C)O	221
CN1CCC(=C2c3ccccc3CCc3cccnc32)CC1	221
NC(=O)c1cccnc1	221
CC(=O)Oc1ccc(C(c2ccc(OC(C)=O)cc2)c2ccccn2)cc1	221
O=C1CN=C(c2ccccc2Cl)c2cc(Cl)ccc2N1	221
N[C@@H](Cc1ccc(N(CCCl)CCCl)cc1)C(=O)O	221
O=C(CCCCC(=O)Nc1c(I)cc(I)c(C(=O)O)c1I)Nc1c(I)cc(I)c(C(=O)O)c1I	221
OC[C@H]1O[C@@H](n2cnc3c2N=CNC[C@H]3O)C[C@@H]1O	221
[Cu]	221
NCCNCCNCCN	221
CCOCCn1c(C2CCN(CCc3ccc(C(C)(C)C(=O)O)cc3)CC2)nc2ccccc21	221
C=CCN.ClCC1CO1	221
O=P([O-])([O-])OCC(O)CO.[Na+].[Na+]	221
O.O.[Al+3].[Al+3].[O-][Si]([O-])([O-])O[Si]([O-])([O-])[O-]	220
CN(CCO)CC(O)Cn1cnc2c1c(=O)n(C)c(=O)n2C	220
COc1c(O[C@@H]2O[C@H](CO)[C@@H](O)[C@H](O)[C@H]2O)cc2c(c1OC)-c1ccc(SC)c(=O)cc1[C@@H](NC(C)=O)CC2	220
O=[Ti]=O	220
NCC(=O)CCC(=O)O	219
CSCC[C@H](N)C(=O)O	219
CN(C)CCC(O)(c1ccccc1)c1ccccc1Cl	219
NCCCC(N)(C(=O)O)C(F)F	219
CN(C)CCN(Cc1ccccc1)c1ccccn1	219
COc1ccc2cc1Oc1cc3c(cc1OC)CC[N+](C)(C)[C@H]3Cc1ccc(cc1)Oc1c(OC)c(OC)cc3c1[C@@H](C2)[N+](C)(C)CC3	219
CC(C)(C)C(=O)OCOC(=O)[C@@H]1N2C(=O)[C@@H](NC(=O)[C@H](N)c3ccccc3)[C@H]2SC1(C)C	219
CC(C)[C@@H]1N=C(O)[C@H](CCCCN)N=C(O)[C@@H](Cc2c[nH]c3ccccc23)N=C(O)[C@H](Cc2ccc(O)cc2)N=C(O)[C@@H](N=C(O)[C@H](N)Cc2ccccc2)CSSC[C@@H](C(O)=N[C@@H](Cc2c[nH]c3ccccc23)C(=N)O)N=C1O	219
CCOC(=O)n1ccn(C)c1=S	219
COC(=O)/C=C/C(=O)OC	219
O=C(O)[C@H](O)[C@@H](O)[C@H](O)[C@H](O)CO	219
CC(C)(C)c1ccc(CN2CCN(C(c3ccccc3)c3ccc(Cl)cc3)CC2)cc1	219
CNC(=O)c1cnn(-c2nc(N)c3ncn([C@@H]4O[C@H](CO)[C@@H](O)[C@H]4O)c3n2)c1	218
O=[N+]([O-])OC[C@H](O[N+](=O)[O-])[C@@H](CO[N+](=O)[O-])O[N+](=O)[O-]	218
COc1nccnc1NS(=O)(=O)c1ccc(N)cc1	218
COC(O)=Nc1nc2ccc(C(=O)c3ccc(F)cc3)cc2[nH]1	218
CC1(C)S[C@@H]2[C@H](NC(=O)Cc3ccccc3)C(=O)N2[C@H]1C(=O)O	218
C=CCC1(C(C)CC)C(=O)NC(=O)NC1=O	218
CC(C)(O/N=C(\C(=O)N[C@@H]1C(=O)N2C(C(=O)[O-])=C(C[n+]3ccccc3)CS[C@H]12)c1csc(N)n1)C(=O)O	218
COc1cnc(NS(=O)(=O)c2ccc(N)cc2)nc1	217
CC(=O)N(CC(O)CO)c1c(I)c(C(=O)NCCO)c(I)c(C(=O)NCC(O)CO)c1I	217
Cc1nc(-c2ccc(OCC(C)C)c(C#N)c2)sc1C(=O)O	217
Cc1c(N)nc([C@H](CC(N)=O)NC[C@H](N)C(N)=O)nc1C(=O)N[C@H](C(=O)N[C@H](C)[C@@H](O)[C@H](C)C(=O)N[C@H](C(=O)NCCc1nc(-c2nc(C(=O)NCCC[S+](C)C)cs2)cs1)[C@@H](C)O)[C@@H](OC1OC(CO)C(O)C(O)C1OC1OC(CO)C(O)C(OC(N)=O)C1O)c1cnc[nH]1	217
C[C@H](O)C(O)=Nc1c(I)c(C(O)=NC(CO)CO)c(I)c(C(O)=NC(CO)CO)c1I	217
NCCS	217
CCN(CC)CCS(=O)(=O)[C@@H]1CCN2C(=O)c3coc(n3)CC(=O)C[C@H](O)/C=C(C)/C=C\CN=C(O)/C=C/[C@@H](C)[C@@H](C(C)C)OC(=O)[C@@H]12	216
CN(C)C(=O)OC1N=C(c2ccccc2)c2cc(Cl)ccc2N(C)C1=O	216
CC(C)[C@H](N)C(=O)OCC(CO)OCn1cnc2c(=O)nc(N)[nH]c21	216
Nc1ccc(S(N)(=O)=O)cc1	216
C[N+](C)([11CH3])CCO.[Cl-]	216
O=C(O)CC(S[Au])C(=O)[O-].[Na+]	216
CC1(C)S[C@@H]2[C@H](NC(=O)C3(N)CCCCC3)C(=O)N2[C@H]1C(=O)O	216
CC1(C)C[C@@H]1C(=O)N/C(=C\CCCCSC[C@H](N)C(=O)O)C(=O)O	216
CCOC(=O)OC(C)OC(=O)[C@@H]1N2C(=O)[C@@H](NC(=O)[C@H](N)c3ccccc3)[C@H]2SC1(C)C	216
CC(C)[C@@H](C)/C=C/[C@@H](C)[C@H]1CC[C@H]2/C(=C/C=C3\C[C@@H](O)CC[C@@H]3C)CCC[C@@]21C	216
[I-].[K+]	216
CCN1CCN(C(=O)N[C@@H](C(=O)N[C@@H]2C(=O)N3C(C(=O)O)=C(CSc4nnnn4C)CS[C@H]23)c2ccc(O)cc2)C(=O)C1=O	216
NC(=O)NO	216
C/C(=C\C(=O)OCCCCCCCCC(=O)O)C[C@@H]1OC[C@H](C[C@@H]2O[C@H]2[C@@H](C)[C@H](C)O)[C@@H](O)[C@H]1O	216
O=S(O)(O)=S	216
CC1=C(/C=C/C(C)=C/C=C/C(C)=C/CO)C(C)(C)CCC1	215
C=CCC1(C(C)C)C(=O)NC(=O)NC1=O	215
CCN(CC)CC(=O)OCC(=O)[C@@]1(O)CC[C@H]2[C@@H]3CCC4=CC(=O)CC[C@]4(C)[C@H]3[C@@H](O)C[C@@]21C	215
CC[C@H](C)[C@H](N=C(O)[C@H](Cc1ccccc1)N=C(O)[C@H](CC(C)C)N=C(O)[C@H](CCCNC(=N)N)N=C(O)[C@@H](N=C(O)[C@H](C)N=C(O)[C@H](CCC(=O)O)N=C(O)[C@H](CCC(=O)O)N=C(O)[C@H](CCC(=O)O)N=C(O)[C@H](CCSC)N=C(O)[C@H](CCC(=N)O)N=C(O)[C@H](CCCCN)N=C(O)[C@H](CO)N=C(O)[C@H](CC(C)C)N=C(O)[C@H](CC(=O)O)N=C(O)[C@H](CO)N=C(O)[C@@H](N=C(O)[C@H](Cc1ccccc1)N=C(O)[C@@H](N=C(O)CN=C(O)[C@H](CCC(=O)O)N=C(O)CN=C(O)[C@@H](N)Cc1cnc…	215
c1ccc2[nH]c(-c3cscn3)nc2c1	215
COc1cccc2c1C(=O)c1c(O)c3c(c(O)c1C2=O)C[C@@](O)(C(=O)CO)C[C@@H]3O[C@H]1C[C@H](N)[C@@H](O)[C@H](C)O1	215
FC(F)(F)C(F)(F)C(F)(F)C(F)(F)F	215
C[N+](C)(C)CCO.Cn1c(=O)c2[n-]cnc2n(C)c1=O	215
C[N@+]1(CC2CC2)CC[C@]23c4c5ccc(O)c4O[C@H]2C(=O)CC[C@@]3(O)[C@H]1C5	215
O=c1[nH]cc(N(CCCl)CCCl)c(=O)[nH]1	214
C[C@]12CC[C@H]3[C@@H](CCC4=CC(=O)C=C[C@@]43C)[C@@H]1CCC(=O)O2	214
O=C(OOC(=O)c1ccccc1)c1ccccc1	214
CC(C)(C)C(=O)OCOP(=O)(COCCn1cnc2c(N)ncnc21)OCOC(=O)C(C)(C)C	214
NCCNc1ccc(NCCN)c2c1C(=O)c1ccncc1C2=O	214
N[C@@H](Cc1ccccc1)C(=O)O	214
CS(C)=O	213
CNCC12CCC(c3ccccc31)c1ccccc12	213
[Ca+2].[N-]=C=[N-]	213
Cc1ccccc1OCC(O)CO	213
[C-]#[N+]CC(C)(C)OC.[C-]#[N+]CC(C)(C)OC.[C-]#[N+]CC(C)(C)OC.[C-]#[N+]CC(C)(C)OC.[C-]#[N+]CC(C)(C)OC.[C-]#[N+]CC(C)(C)OC.[Tc+]	213
N[C@@H]1CCCCN(c2c(F)cc3c(=O)c(C(=O)O)cn(C4CC4)c3c2Cl)C1	213
CC(C)NCC1CCc2cc(CO)c([N+](=O)[O-])cc2N1	213
Nc1ncn([C@@H]2O[C@H](CO)[C@@H](O)[C@H]2O)c(=O)n1	213
COC(O)=N[C@H](C(=O)N1CCC[C@H]1c1nc2cc([C@H]3CC[C@H](c4cc5nc([C@@H]6CCCN6C(=O)[C@@H](N=C(O)OC)[C@@H](C)OC)[nH]c5cc4F)N3c3cc(F)c(N4CCC(c5ccc(F)cc5)CC4)c(F)c3)c(F)cc2[nH]1)[C@@H](C)OC	213
CCc1cc(C(N)=S)ccn1	213
CC(=O)OCC(=O)NCCCOc1cccc(CN2CCCCC2)c1	213
Nc1nc2ccc(OC(F)(F)F)cc2s1	212
C[C@@H](O)[C@H](NC(=O)[C@@H]1CSSC[C@H](NC(=O)[C@@H](Cc2ccccc2)NC(=O)CN2CCN(CC(=O)[O-])CCN(CC(=O)[O-])CCN(CC(=O)[O-])CC2)C(=O)N[C@@H](Cc2ccc(O)cc2)C(=O)N[C@H](Cc2c[nH]c3ccccc23)C(=O)N[C@@H](CCCCN)C(=O)N[C@@H]([C@@H](C)O)C(=O)N1)C(=O)O.[Ga+3]	212
C=Cc1c(C)c2cc3nc(cc4[nH]c(cc5nc(cc1[nH]2)C(C)=C5CCC(=O)O)c(CCC(=O)OC)c4C)[C@@]1(C)C3=CC=C(C(=O)OC)[C@H]1C(=O)OC	212
CCCCCCCC/C=C\CCCCCCCC(=O)O.NCCO	212
CN1CCC(OC(c2ccccc2)c2ccccc2)CC1	212
O=C(O)CCCN1CCC(OC(c2ccc(Cl)cc2)c2ccccn2)CC1	212
Cn1nnnc1SCC1=C(C(=O)O)N2C(=O)[C@@H](NC(=O)[C@H](O)c3ccccc3)[C@H]2SC1	212
Nc1nc(-n2cc(C(=O)O)c(=O)c3cc(F)c(N4CC(O)C4)c(Cl)c32)c(F)cc1F	212
CC(=O)N(CC(O)CO)c1c(I)c(C(=O)NCC(O)CO)c(I)c(C(=O)NCC(O)CO)c1I	212
CC(=O)Oc1cccc2c1C(=O)c1c(OC(C)=O)cc(C(=O)O)cc1C2=O	212
C[C@]1(Cn2ccnn2)[C@H](C(=O)O)N2C(=O)C[C@H]2S1(=O)=O	212
Nc1ccn([C@@H]2O[C@H](CO)[C@@H](O)C2(F)F)c(=O)n1	211
CCN(CC)C(=O)c1cccc(C)c1	211
Nc1ccc(S(=O)(=O)Nc2ccnn2-c2ccccc2)cc1	211
CC(C)C[C@@H](NC(=O)CNC(=O)[C@@H](NC=O)C(C)C)C(=O)N[C@@H](C)C(=O)N[C@@H](C(=O)N[C@H](C(=O)N[C@@H](C(=O)N[C@@H](Cc1c[nH]c2ccccc12)C(=O)N[C@H](CC(C)C)C(=O)N[C@@H](Cc1c[nH]c2ccccc12)C(=O)N[C@H](CC(C)C)C(=O)N[C@@H](Cc1c[nH]c2ccccc12)C(=O)N[C@H](CC(C)C)C(=O)N[C@@H](Cc1c[nH]c2ccccc12)C(=O)NCCO)C(C)C)C(C)C)C(C)C	211
CC(=O)N(CC(O)CN(C(C)=O)c1c(I)c(C(=O)NCC(O)CO)c(I)c(C(=O)NCC(O)CO)c1I)c1c(I)c(C(=O)NCC(O)CO)c(I)c(C(=O)NCC(O)CO)c1I	211
Nc1ncn([C@H]2C[C@H](O)[C@@H](CO)O2)c(=O)n1	211
Cc1cnc(C(=O)O)c[n+]1[O-]	211
CCN(CC)C(=O)N1CCN(C)CC1	211
C[C@H](CCC(=O)O)[C@H]1CC[C@H]2[C@H]3[C@H](C[C@H](O)[C@@]21C)[C@@]1(C)CC[C@@H](O)C[C@H]1C[C@H]3O	211
CCCCCCOC(=O)CCC(=O)CN	210
C=C1/C(=C\C=C2/CCC[C@]3(C)[C@@H]([C@H](C)OCCC(C)(C)O)CC[C@@H]23)C[C@@H](O)C[C@@H]1O	210
CN1CC[C@]23c4c5ccc(OCCN6CCOCC6)c4O[C@H]2[C@@H](O)C=C[C@H]3[C@H]1C5	210
O=C(NCC(O)CO)c1c(I)c(C(=O)NCC(O)CO)c(I)c(N(CCO)C(=O)CO)c1I	210
O=C(O)C1=C(CSc2nnnn2CS(=O)(=O)O)CS[C@@H]2[C@H](NC(=O)[C@H](O)c3ccccc3)C(=O)N12	210
CCOc1ccccc1OCC1CNCCO1	210
CCOC(=O)c1ncn2c1CN(C)C(=O)c1cc(F)ccc1-2	210
O=S1(=O)CCN(CN2CCS(=O)(=O)NC2)CN1	210
N=C(O)CCC/N=C(/c1ccc(Cl)cc1)c1cc(F)ccc1O	209
Nc1nc(/C(=C/CC(=O)O)C(=O)N[C@@H]2C(=O)N3C(C(=O)O)=CCS[C@H]23)cs1	209
CC1=C(C(=O)O)N2C(=O)[C@@H](NC(=O)[C@H](N)C3=CCC=CC3)[C@H]2SC1	209
CO/N=C(\C(=O)N[C@@H]1C(=O)N2C(C(=O)O)=C(CSc3nnnn3C)CS[C@H]12)c1csc(N)n1	209
CN1CCC2=C(C1)C(c1ccccc1)c1ccccc12	209
CCN1CC(CCN2CCOCC2)C(c2ccccc2)(c2ccccc2)C1=O	209
CC1(C)S[C@@H]2[C@H](NC(=O)Cc3ccccc3)C(=O)N2[C@H]1C(=O)O.CCN(CC)CCOC(=O)c1ccc(N)cc1	209
O=[N+]([O-])c1nccn1CC(O)=NCc1ccccc1	209
C=CC1=C(C(=O)O)N2C(=O)[C@@H](NC(=O)/C(=N\OCC(=O)O)c3csc(N)n3)[C@H]2SC1	209
CC(=O)OCC1=C(C(=O)O)N2C(=O)[C@@H](NC(=O)[C@H](N)c3ccccc3)[C@H]2SC1	209
Nc1ccncc1	209
N[C@@H](CCC(=O)O)C(=O)O	208
C=CC1=C(C(=O)O)N2C(=O)[C@@H](NC(=O)/C(=N\O)c3csc(N)n3)[C@H]2SC1	208
CC(C)(Oc1ccc(Cl)cc1)C(=O)OCCOC(=O)c1cccnc1	208
C=CCN1CCCC1CNC(=O)c1cc2n[nH]nc2cc1OC	208
NCc1ccc(S(N)(=O)=O)cc1	208
OC[C@H]1O[C@](O)(CO)[C@@H](O)[C@@H]1O[C@@H]1O[C@H](CO)[C@H](O)[C@H](O)[C@H]1O	208
CCCCCCc1ccc(O)cc1O	208
CC(C)COc1ccc(CNC(=O)N(Cc2ccc(F)cc2)C2CCN(C)CC2)cc1	208
O.O.O.O.O.O.O.O.O.O=C([O-])[C@@H]1O[Sb]2([O-])(O[Sb]34(O)O[C@H]([C@H](C(=O)[O-])O3)[C@@H]([C@H](O)CO)O4)O[C@H]1[C@@H]([C@H](O)CO)O2.[Na+].[Na+].[Na+]	208
C[C@@H](CN1CC(=O)NC(=O)C1)N1CC(=O)NC(=O)C1	208
CC1(C)S[C@@H]2[C@H](NC(=O)[C@H](NC(=O)N3CCNC3=O)c3ccccc3)C(=O)N2[C@H]1C(=O)O	208
CC(=O)OCC1=C(C(=O)O)N2C(=O)[C@@H](NC(=O)Cc3cccs3)[C@H]2SC1	208
[C]	208
N=C(O)N/C=C1\N=C(O)[C@H](CO)N=C(O)[C@H](CO)N=C(O)[C@@H](N=C(O)C[C@@H](N)[C@H](O)CCN)CN=C(O)[C@H]([C@H]2CCNC(=N)N2)N=C1O	208
CC[C@H](C)[C@H](N)C1=N[C@H](C(=O)N[C@@H](CC(C)C)C(=O)N[C@H](CCC(=O)O)C(=O)N[C@H](C(=O)N[C@H]2CCCCNC(=O)[C@H](CC(N)=O)NC(=O)[C@@H](CC(=O)O)NC(=O)[C@H](Cc3c[nH]cn3)NC(=O)[C@@H](Cc3ccccc3)NC(=O)[C@H]([C@@H](C)CC)NC(=O)[C@@H](CCCN)NC2=O)[C@@H](C)CC)CS1	208
CCOC(=O)C1=C[C@@H](OC(CC)CC)[C@H](NC(C)=O)[C@@H](N)C1	208
Cc1cccn2c(=O)c(-c3nn[nH]n3)cnc12	207
c1ccc([C@H]2CN3CCSC3=N2)cc1	207
CCOc1cc(N)c([N+](=O)[O-])cc1C(=O)NC1CCN(CC2CC=CCC2)CC1	207
NC(=O)CC[C@H](N)C(=O)O	207
N[C@]1(C(=O)O)C[C@@H]([18F])C1	207
N[C@@H]1CONC1=O	207
[Zn]	207
CO/N=C(\C(=O)N[C@@H]1C(=O)N2C(C(=O)O)=CCS[C@H]12)c1csc(N)n1	206
NC(=O)c1cccc2cn(-c3ccc([C@@H]4CCCNC4)cc3)nc12	206
Cc1cc(/C=C/c2ccc3cc(N(C)C)ccc3[n+]2C)c(C)n1-c1ccccc1	206
CC1(C)S[C@@H]2[C@H](NC(=O)[C@H](N)c3ccccc3)C(=O)N2[C@H]1C(=O)OCOC(=O)[C@@H]1N2C(=O)C[C@H]2S(=O)(=O)C1(C)C	206
Nc1nc(/C(=N/O)C(=O)N[C@@H]2C(=O)N3C(C(=O)O)=C(/C=C4\CCN([C@@H]5CCNC5)C4=O)CS[C@H]23)ns1	206
COc1ccc(CN(CCN(C)C)c2ncccn2)cc1	206
C[C@H]1C[C@H]2[C@@H]3CCC4=CC(=O)C=C[C@]4(C)[C@H]3C(=O)C[C@]2(C)[C@@]1(O)C(=O)CO	206
C=C1[C@@H](n2cnc3c(=O)nc(N)[nH]c32)C[C@H](O)[C@H]1CO	206
CC(C)C[C@H](NC(=O)[C@@H](Cc1ccc2ccccc2c1)NC(=O)[C@H](Cc1ccc(O)cc1)NC(=O)[C@H](CO)NC(=O)[C@H](Cc1c[nH]c2ccccc12)NC(=O)[C@H](Cc1cnc[nH]1)NC(=O)[C@@H]1CCC(=O)N1)C(=O)N[C@@H](CCCN=C(N)N)C(=O)N1CCC[C@H]1C(=O)NCC(N)=O	206
CC(C)=CCC/C(C)=C/C=C/C(C)=C/C=C/C(C)=C/C=C/C=C(C)/C=C/C=C(C)/C=C/C=C(\C)CCC=C(C)C	206
Oc1ccc2c(c1)CC[C@H](c1ccccc1)[C@@H]2c1ccc(OCCN2CCCC2)cc1	206
Cc1nnc(SCC2=C(C(=O)O)N3C(=O)[C@@H](NC(=O)Cn4cnnn4)[C@H]3SC2)s1	205
CCC(C)C(C)(COC(N)=O)COC(N)=O	205
C[C@@H](O)[C@H]1C(=O)N2C(C(=O)O)=C(S[C@@H]3CN[C@H](C(=O)N(C)C)C3)[C@H](C)[C@H]12	205
Cl[223Ra]Cl	205
CC(CN1c2ccccc2Sc2ccc(S(=O)(=O)N(C)C)cc21)N(C)C	205
N[C@H](Cc1cc(I)c(Oc2cc(I)c(O)c(I)c2)c(I)c1)C(=O)O	205
CC(=O)Nc1c(I)c(NC(C)=O)c(I)c(C(=O)O)c1I	205
Cc1cc(C)nc(NS(=O)(=O)c2ccc(N)cc2)n1	205
NCC(=O)[O-].NCC(=O)[O-].[Fe+2]	205
N#C[Fe-4](C#N)(C#N)(C#N)(C#N)C#N.N#C[Fe-4](C#N)(C#N)(C#N)(C#N)C#N.N#C[Fe-4](C#N)(C#N)(C#N)(C#N)C#N.[Fe+3].[Fe+3].[Fe+3].[Fe+3]	205
CC(C)(NC(=O)C1=C(O)[C@@H]2Oc3c(O)ccc4c3[C@@]23CCN(CC2CC2)[C@H](C4)[C@]3(O)C1)c1nc(-c2ccccc2)no1	205
COc1cc(C(=O)NCc2ccc(OCCN(C)C)cc2)cc(OC)c1OC	204
Cc1ccnc(NS(=O)(=O)c2ccc(N)cc2)n1	204
CO[C@@]1(NC(=O)CSCC#N)C(=O)N2C(C(=O)O)=C(CSc3nnnn3C)CS[C@@H]21	204
CN(C)CCC(c1ccccc1)c1ccccn1	204
CC[C@H]1NC(=O)[C@@H](NC(=O)c2ncccc2O)[C@@H](C)OC(=O)[C@H](c2ccccc2)NC(=O)[C@@H]2CC(=O)[C@H](CS[C@@H]3CN4CCC3CC4)CN2C(=O)[C@H](Cc2ccc(N(C)C)cc2)N(C)C(=O)[C@@H]2CCCN2C1=O	204
C=C1CC[C@@]2(O)[C@H]3Cc4ccc(O)c5c4[C@@]2(CCN3CC2CC2)[C@H]1O5	204
Nc1nc2c(c(=O)[nH]1)N(C=O)C(CNc1ccc(C(=O)N[C@@H](CCC(=O)O)C(=O)O)cc1)CN2	204
NCC(=O)O	204
CN1CCC(=C2c3ccccc3CCn3c(C=O)cnc32)CC1	203
C[N+](C)(C)CCO	203
CC(=O)[C@]1(N)Cc2c(O)c3c(c(O)c2[C@@H](O[C@H]2C[C@H](O)[C@H](O)CO2)C1)C(=O)c1ccccc1C3=O	203
C[C@@H](O)[C@H]1C(=O)N2C(C(=O)O)=C(S[C@@H]3CN[C@H](CNS(N)(=O)=O)C3)[C@H](C)[C@H]12	203
O=C(O)[C@H]1/C(=C/CO)O[C@@H]2CC(=O)N21	203
C[C@@H](O)[C@H]1C(=O)N2C(C(=O)O)=C(SCC/N=C/N)C[C@H]12	202
Cc1cc2cc3c(C)cc(=O)oc3c(C)c2o1	202
C[C@@H](O)[C@H]1C(=O)N2C(C(=O)O)=C(S[C@@H]3CN[C@H](C(=O)Nc4cccc(C(=O)O)c4)C3)[C@H](C)[C@H]12	202
Nc1ccn([C@@H]2CS[C@H](CO)O2)c(=O)n1	202
CN(C)CCN(Cc1ccc(Cl)cc1)c1ccccn1	202
c1ccc(CN(CC2=NCCN2)c2ccccc2)cc1	202
C=C1c2cccc(O)c2C(=O)C2=C(O)[C@]3(O)C(=O)C(C(N)=O)=C(O)[C@@H](N(C)C)[C@@H]3[C@@H](O)[C@H]12	202
CC(C)(Sc1cc(C(C)(C)C)c(O)c(C(C)(C)C)c1)Sc1cc(C(C)(C)C)c(O)c(C(C)(C)C)c1	202
O=C(O)[C@H](O)[C@@H](O)C(=O)O	202
CN(C)[C@@H]1C(O)=C(C(=O)NCNCCCC[C@H](N)C(=O)O)C(=O)[C@@]2(O)C(O)=C3C(=O)c4c(O)cccc4[C@@](C)(O)[C@H]3C[C@@H]12	202
C=CCN1CC[C@]23CCCC[C@H]2[C@H]1Cc1ccc(O)cc13	201
O=C([O-])c1ccccn1.O=C([O-])c1ccccn1.[Zn+2]	201
CC(C)(C)C(=O)OCOC(=O)[C@@H]1N2C(=O)[C@@H](N=CN3CCCCCC3)[C@H]2SC1(C)C	201
Nc1nc(=O)c2c([nH]1)NC[C@H](CNc1ccc(C(=O)N[C@@H](CCC(=O)O)C(=O)O)cc1)N2C=O	201
COCC(O)=Nc1c(I)c(C(=O)N(C)CC(O)CO)c(I)c(C(O)=NCC(O)CO)c1I	201
[Al+3].[Al+3].[O-2].[O-2].[O-2]	201
C[C@H](O)[C@H](O)[C@H]1CNc2nc(N)[nH]c(=O)c2N1	201
CN(C)CCOC(c1ccccc1)c1ccc(Br)cc1	201
CN[C@H]1[C@@H](O)[C@@H](NC)[C@H](O)[C@H]2O[C@@H]3O[C@H](C)CC(=O)[C@]3(O)O[C@H]12	201
CN1CCN(C(c2ccccc2)c2ccc(Cl)cc2)CC1	201
C=CCN1CC[C@]23c4c5ccc(O)c4O[C@H]2[C@@H](O)C=C[C@H]3[C@H]1C5	200
CCC1(C2=CC3CCC(C2)C3)C(=O)NC(=O)NC1=O	200
O=C1O[Bi](O)Oc2ccccc21	200
CC1(C)[C@H](C(=O)O)N2C(=O)C[C@H]2S1(=O)=O	200
C[C@]12CC[C@H]3[C@@H](C=CC4=CC(=O)CC[C@@]43C)[C@@H]1CC[C@@]2(O)CCC(=O)O	200
COc1cc(C)c(/C=C/C(C)=C/C=C/C(C)=C/C(=O)O)c(C)c1C	200
[Fe+3]	200
O=C(O)CCCCCCCC(=O)O	200
O=c1[nH]c(=O)n([C@H]2C[C@H](O)[C@@H](CO)O2)cc1C(F)(F)F	200
CCN(CCCCOC(=O)c1ccc(OC)c(OC)c1)C(C)Cc1ccc(OC)cc1	200
O=C(OCCOCCN1CCCCC1)N1c2ccccc2Sc2cccnc21	199
Nc1ccc(S(=O)(=O)Nc2ccccn2)cc1	199
CC(C1=C(CCN(C)C)Cc2ccccc21)c1ccccn1	198
CC(C)=CCC[C@](C)(O)[C@@H]1CC=C(C)CC1	198
[131I-]	198
COc1cccc(OC)c1C(=O)N[C@@H]1C(=O)N2[C@@H](C(=O)O)C(C)(C)S[C@H]12	198
O=C(CCBr)N1CCN(C(=O)CCBr)CC1	198
O=S(=O)([O-])[O-].[Zn+2]	198
O=C(O)CCCc1ccc(N(CCCl)CCCl)cc1	198
Cc1c(O)c(=O)ccn1C	198
CC(=O)NO	197
CCN(CC)CCN=C(O)c1cc(Br)c(N)cc1OC	197
CC(C)CC(NC(=O)CNC(=O)C(Cc1ccc(O)cc1)NC(=O)C(CO)NC(=O)C(Cc1c[nH]c2ccccc12)NC(=O)C(Cc1cnc[nH]1)NC(=O)C1CCC(=O)N1)C(=O)NC(CCCN=C(N)N)C(=O)N1CCCC1C(=O)NCC(N)=O	197
CO[C@H](C(=O)[C@@H](O)[C@@H](C)O)[C@@H]1Cc2cc3cc(O[C@H]4C[C@@H](O[C@H]5C[C@@H](O)[C@H](O)[C@@H](C)O5)[C@H](O)[C@@H](C)O4)c(C)c(O)c3c(O)c2C(=O)[C@H]1O[C@H]1C[C@@H](O[C@H]2C[C@@H](O[C@H]3C[C@](C)(O)[C@H](O)[C@@H](C)O3)[C@@H](O)[C@@H](C)O2)[C@H](O)[C@@H](C)O1	197
CC(C)C1OC(=O)[C@H](C(C)C)N(C)C(=O)C(C(C)C)OC(=O)[C@H](C(C)C)N(C)C(=O)C(C(C)C)OC(=O)[C@H](C(C)C)N(C)C1=O	197
O=C1CN2CCOC2(c2ccccc2Cl)c2cc(Cl)ccc2N1	197
CC[C@H](C)[C@H](NC(=O)[C@H](Cc1ccc(O)cc1)NC(=O)[C@@H](NC(=O)[C@H](CCCN=C(N)N)NC(=O)[C@@H](N)CC(=O)O)C(C)C)C(=O)N[C@@H](Cc1cnc[nH]1)C(=O)N1CCC[C@H]1C(=O)N[C@@H](Cc1ccccc1)C(=O)O	197
C[N+](C)(CCCCCC[N+](C)(C)C1c2ccccc2-c2ccccc21)C1c2ccccc2-c2ccccc21	196
Nc1ccc(S(=O)(=O)Nc2nccs2)cc1	196
O.O.O.O.O.O=S(=O)([O-])[O-].O=S(=O)([O-])[O-].O=S(=O)([O-])[O-].[Fe+3].[Fe+3]	196
Nc1nc(=S)c2[nH]cnc2[nH]1	196
Nc1nc(=O)n([C@@H]2CS[C@H](CO)O2)cc1F	196
Cc1ncc(CO)c(CO)c1O	196
CC(=C(CCOP(=O)(O)O)SC(=O)c1ccccc1)N(C=O)Cc1cnc(C)[nH]c1=N	196
CC(C)[C@H](N)C(=O)OCCOCn1cnc2c(=O)nc(N)[nH]c21	196
CCOc1ccc(C[C@@H](CN(CCN(CC(=O)[O-])CC(=O)[O-])CC(=O)[O-])N(CC(=O)O)CC(=O)O)cc1.[Gd+3]	195
Cc1c(Cl)c(C)[n+]([O-])c(Cl)c1-c1noc(-c2cc(O)c(O)c([N+](=O)[O-])c2)n1	195
CC1=C(C/C=C(\C)CCC[C@H](C)CCC[C@H](C)CCCC(C)C)C(=O)c2ccccc2C1=O	195
Cc1cc(O)cc(C)c1Cl	195
COC(=O)CCC(=O)CN	195
CC/C=C/CC(=O)N[C@@H](Cc1ccc(O)cc1)C(=O)N[C@@H](C)C(=O)N[C@@H](CC(=O)O)C(=O)N[C@@H](C)C(=O)N[C@H](C(=O)N[C@@H](Cc1ccccc1)C(=O)N[C@H](C(=O)N[C@@H](CC(N)=O)C(=O)N[C@@H](CO)C(=O)N[C@@H](Cc1ccc(O)cc1)C(=O)N[C@@H](CCCNC(=N)N)C(=O)N[C@@H](CCCCN)C(=O)N[C@H](C(=O)N[C@@H](CC(C)C)C(=O)NCC(=O)N[C@@H](CCC(N)=O)C(=O)N[C@@H](CC(C)C)C(=O)N[C@@H](CO)C(=O)N[C@@H](C)C(=O)N[C@@H](CCCNC(=N)N)C(=O)N[C@@H](CCCCN)C(=O)N…	195
N[C@@H](C(=O)N[C@@H]1C(=O)N2C(C(=O)O)=C(Cl)CS[C@H]12)c1ccccc1	195
CC(O)C(=O)O	195
Nc1ccn(C[C@@H](CO)OCP(=O)(O)O)c(=O)n1	195
CO[C@@]1(NC(=O)C(C(=O)O)c2ccsc2)C(=O)N2[C@@H](C(=O)O)C(C)(C)S[C@@H]21	194
O=c1[nH]c(=O)n(C2CCCO2)cc1F.O=c1cc[nH]c(=O)[nH]1	194
CCn1ccc(NS(=O)(=O)c2ccc(N)cc2)nc1=O	194
Cc1cc2nc3c(=O)[nH]c(=O)nc-3n(C[C@H](O)[C@H](O)[C@H](O)CO)c2cc1C	194
NCCC(=O)[N-][C@@H](Cc1cnc[nH]1)C(=O)[O-].[Zn+2]	194
CC=CC1=C(C(=O)O)N2C(=O)[C@@H](NC(=O)[C@H](N)c3ccc(O)cc3)[C@H]2SC1	194
CCCCCCCCCc1ccc(OCCOCCOCCOCCOCCOCCOCCOCCOCCO)cc1	193
NC(=O)NC(=O)Cc1ccccc1	193
Nc1ncnc2c1ncn2[C@@H]1O[C@H](CO)[C@@H](O)[C@H]1O	193
COc1ccc(CN2CCNCC2)c(OC)c1OC	193
COc1ccc(CN(CCN(C)C)c2ccccn2)cc1	193
CCC1(C2=CCCCCC2)C(=O)NC(=O)NC1=O	193
CN1CCC(=C2c3ccccc3CC(=O)c3sccc32)CC1	193
NCCCC[C@H](NC(=O)[C@@H]1CCCN1C(=O)[C@@H]1CSSC[C@H](N)C(=O)N[C@@H](Cc2ccccc2)C(=O)N[C@@H](Cc2ccccc2)C(=O)N[C@@H](CCC(N)=O)C(=O)N[C@@H](CC(N)=O)C(=O)N1)C(=O)NCC(N)=O	192
CC(=O)NS(=O)(=O)c1ccc(N)cc1	192
[Se]	192
CC(=O)[C@@]1(C)CC[C@H]2[C@@H]3CCC4=CC(=O)CCC4=C3CC[C@@]21C	192
N=C(O)CN1CCCC1=O	192
O=C(O[Cr](OC(=O)c1ccccn1)OC(=O)c1ccccn1)c1ccccn1	192
NCCCCCC(=O)O	191
Cc1cn[nH]c1	191
CCCCC(=O)OCC(=O)[C@]1(O)Cc2c(O)c3c(c(O)c2[C@@H](O[C@H]2C[C@H](NC(=O)C(F)(F)F)[C@H](O)[C@H](C)O2)C1)C(=O)c1c(OC)cccc1C3=O	191
CO/N=C(\C(=O)N[C@@H]1C(=O)N2C(C(=O)[O-])=C(C[N+]3(C)CCCC3)CS[C@H]12)c1csc(N)n1	191
C=O	191
C[C@@H](O)[C@H](N=C(O)[C@@H]1CSSC[C@H](N=C(O)[C@@H](Cc2ccccc2)N=C([O-])CN2CCN(CC(=O)[O-])CCN(CC(=O)O)CCN(CC(=O)O)CC2)C(O)=N[C@@H](Cc2ccc([O-])cc2)C(O)=N[C@H](Cc2c[nH]c3ccccc23)C(O)=N[C@@H](CCCCN)C(O)=N[C@@H]([C@@H](C)O)C(O)=N1)C(=O)O.[177Lu+3]	191
O=S(=O)([O-])[O-].O=S(=O)([O-])[O-].[Al+3].[K+]	191
N=C1N[C@@H](O)C[C@H]([C@@H]2NC(=O)/C(=C/NC(N)=O)NC(=O)[C@H](CO)NC(=O)[C@H](CO)NC(=O)[C@@H](NC(=O)C[C@@H](N)CCCN)CNC2=O)N1	191
O=C(O)[C@H](S)[C@H](S)C(=O)O	190
C[C@@H]1CC[C@H]2[C@@H](C)C(O)O[C@@H]3O[C@@]4(C)CC[C@@H]1[C@@]23OO4	190
Cc1nnc(NS(=O)(=O)c2ccc(N)cc2)s1	190
Nc1nc2c(ncn2COC(CO)CO)c(=O)[nH]1	190
COc1ccc(O)cc1	189
CCCCCCCCCC(=O)N[C@@H](Cc1c[nH]c2ccccc12)C(=O)N[C@@H](CC(N)=O)C(=O)N[C@@H](CC(=O)O)C(=O)N[C@@H]1C(=O)NCC(=O)N[C@@H](CCCN)C(=O)N[C@@H](CC(=O)O)C(=O)N[C@H](C)C(=O)N[C@@H](CC(=O)O)C(=O)NCC(=O)N[C@H](CO)C(=O)N[C@@H]([C@H](C)CC(=O)O)C(=O)N[C@@H](CC(=O)c2ccccc2N)C(=O)O[C@@H]1C	189
CN(C)CCn1nnnc1SCC1=C(C(=O)O)N2C(=O)[C@@H](NC(=O)Cc3csc(N)n3)[C@H]2SC1	187
CC[C@H](C)[C@H](NC(=O)[C@H](Cc1ccccc1)NC(=O)[C@H](CCC(=O)O)NC(=O)[C@H](CCCCNC(=O)COCCOCCNC(=O)COCCOCCNC(=O)CC[C@@H](NC(=O)CCCCCCCCCCCCCCCCC(=O)O)C(=O)O)NC(=O)[C@H](C)NC(=O)[C@H](C)NC(=O)[C@H](CCC(N)=O)NC(=O)CNC(=O)[C@H](CCC(=O)O)NC(=O)[C@H](CC(C)C)NC(=O)[C@H](Cc1ccc(O)cc1)NC(=O)[C@H](CO)NC(=O)[C@H](CO)NC(=O)[C@@H](NC(=O)[C@H](CC(=O)O)NC(=O)[C@H](CO)NC(=O)[C@@H](NC(=O)[C@H](Cc1ccccc1)NC(=O)[C@@H](…	186
CC[C@@H](CO)NCCN[C@@H](CC)CO	186
CC(=O)N(O)CCCCCNC(=O)CCC(=O)N(O)CCCCCNC(=O)CCC(=O)N(O)CCCCCN	186
O=C1CN(/N=C/c2ccc([N+](=O)[O-])o2)C(=O)N1	185
Cc1ccc(C(=O)Nc2ccc(S(=O)(=O)O)c3cc(S(=O)(=O)O)cc(S(=O)(=O)O)c23)cc1NC(=O)c1cccc(NC(=O)Nc2cccc(C(=O)Nc3cc(C(=O)Nc4ccc(S(=O)(=O)O)c5cc(S(=O)(=O)O)cc(S(=O)(=O)O)c45)ccc3C)c2)c1	185
Nc1ccc(S(=O)(=O)[N-]c2ncccn2)cc1.[Ag+]	183
O=[Zn]	182
[Cl-].[Na+]	182
C[C@@](Cc1ccc(O)c(O)c1)(NN)C(=O)O	181
N#Cc1c(N2C[C@@H]3NCCO[C@H]3C2)c(F)cc2c(=O)c(C(=O)O)cn(C3CC3)c12	180
Cc1cc(=O)n(-c2ccccc2)n1C.OC(O)C(Cl)(Cl)Cl.OC(O)C(Cl)(Cl)Cl	178
COc1cc(NS(=O)(=O)c2ccc(N)cc2)nc(OC)n1	177
O=C([O-])CN1CCN(CC(=O)[O-])CCN(CC(=O)O)CCN(CC(=O)[O-])CC1.[Gd+3]	177
O=C(c1ccccc1)c1ccccc1	176
CNc1ncc(-c2ccc3c(=O)c(C(=O)O)cn(C4CC4)c3c2C)cc1C	176
CO[C@@H]1[C@@H](OC(N)=O)[C@@H](O)[C@H](Oc2ccc3c(O)c(NC(=O)c4ccc(O)c(CC=C(C)C)c4)c(=O)oc3c2C)OC1(C)C	174
N#CCCN1C(=O)C(O)N=C(c2ccccc2F)c2cc(Cl)ccc21	171
CCCc1cc(C(=N)S)ccn1	163
